# Supplementary material for: CCorGsDB: a database for clock correlated genes in the mouse and human central nervous systems
Source: NPJ Biol Timing Sleep. 2026 Jan 9;3:3. doi: 10.1038/s44323-025-00064-y (PMC12912365; doi:10.1038/s44323-025-00064-y)
Supplement: Supplementary file 2 — Supplementary Data [file 44323_2025_64_MOESM2_ESM.xlsx]

## Sheet: Conserved CCorGs
Gene_symbol_Mm	Clock genes_Mm	Pearson r_Mm	PPI_Clock_Protein_partner_Mm	Max PPI combined score Mm	Gene_symbol_Hs	Clock genes_Hs	Pearson r_Hs	PPI_Clock_Protein_partner_Human	Max PPI combined score Hs	RNAi	Avg Pearson r_MmHs	DisGeNET v7.0 terms	Drug / Half-life (Drugbank v5.1.8)
Luc7l3	Tef	0.863695			LUC7L3	PER3	0.950737				0.907216
Ccnl2	Tef	0.877738			CCNL2	PER3	0.936564	ARNTL;CRY1;NPAS2;NR1D1;PER2	0.242		0.907151
Fbxo25	Tef	0.867422			FBXO25	NR1D2	0.945214				0.906318
Pde4dip	Tef	0.888042			PDE4DIP	NR1D2	0.922815				0.905428
Coil	Per2	0.860507			COIL	NR1D2	0.945485				0.902996	Alzheimer
Rock2	Arntl	0.866994	Arntl;Npas2	0.172	ROCK2	NR1D2	0.938535	ARNTL	0.199		0.902764	Alzheimer; Depressive disorder; Parkinson
Rabl6	Tef	0.875903			RABL6	TEF	0.929137				0.90252
Nbea	Tef	0.877127			NBEA	NR1D2	0.925534				0.901331	Autism
Qrich1	Tef	0.888616			QRICH1	PER3	0.91252				0.900568	Alzheimer; Motor Delay
Bptf	Tef	0.852072			BPTF	PER3	0.947608				0.89984	Aggressive Behavior; Alzheimer; Anxiety; Sleep Disturbances
Pwwp2a	Tef	0.866401			PWWP2A	PER3	0.928039				0.89722
Rc3h2	Tef	0.863437			RC3H2	NR1D2	0.928279				0.895858
Zfp445	Tef	0.844972	Tef	0.194	ZNF445	PER3	0.94406				0.894516
Crtc1	Tef	0.862404	Arntl;Per1;Per2	0.189	CRTC1	TEF	0.924746	ARNTL;PER1;PER2	0.758		0.893575	Alzheimer; Depressive disorder; Epilepsy; Memory Impairment; Mood Disorders
Ccnt2	Tef	0.851995			CCNT2	PER3	0.934107				0.893051
Clk4	Tef	0.879863			CLK4	PER3	0.904699				0.892281
Cpsf6	Tef	0.849362			CPSF6	PER3	0.934862				0.892112
Arnt	Arntl	0.828072	Arntl;Cry1;Dbp;Npas2;Nr1d1;Nr1d2;Per1;Per2;Per3;Tef	0.747	ARNT	PER3	0.955469	ARNTL;CRY1;DBP;NPAS2;NR1D1;NR1D2;PER1;PER2;PER3;TEF	0.615		0.891771	Schizophrenia
Myef2	Tef	0.841453	Per3	0.189	MYEF2	PER3	0.940852	PER3	0.207		0.891153
Edc4	Tef	0.878036			EDC4	PER3	0.902783				0.89041
Tia1	Tef	0.854669			TIA1	PER3	0.925791				0.89023	Alzheimer; Anxiety
Parp6	Tef	0.85401			PARP6	TEF	0.925571				0.889791
Tmcc1	Tef	0.852085			TMCC1	NR1D2	0.927422				0.889753
Ranbp2	Tef	0.85861			RANBP2	NR1D2	0.920604				0.889607
Rbm15	Tef	0.886389			RBM15	CRY1	0.892788				0.889589
Cacnb4	Per1	0.876914			CACNB4	NR1D2	0.901983				0.889448	Aggressive Behavior; Epilepsy; Schizophrenia	Butamben / 90 minutes
Ski	Tef	0.84702			SKI	PER3	0.931664				0.889342	Attention Deficit Hyperactivity Disorder; Visual Impairment
Pkd1	Tef	0.862633			PKD1	PER3	0.916013				0.889323	Parkinson
Trrap	Tef	0.864349			TRRAP	PER3	0.913678			High amplitude	0.889014	Schizophrenia; Visual Impairment
St3gal2	Tef	0.852103			ST3GAL2	TEF	0.924976				0.88854	Parkinson
Ccsap	Tef	0.84448			CCSAP	NR1D2	0.930549				0.887514
Snrnp200	Tef	0.837322			SNRNP200	PER3	0.936669				0.886996	Visual Impairment
Mbd5	Tef	0.848005			MBD5	NR1D2	0.925711	NR1D2	0.182		0.886858	Aggressive Behavior; Anxiety; Autism; Epilepsy; Motor Delay; Parkinson; Schizophrenia; Sleep Disturbances; Visual Impairment
Sugp2	Tef	0.855216			SUGP2	TEF	0.91842				0.886818
Gramd1b	Arntl	0.853766			GRAMD1B	PER3	0.917582				0.885674	Schizophrenia
Fry	Tef	0.840717			FRY	NR1D2	0.930174				0.885445	Parkinson
Hcfc1	Tef	0.881836			HCFC1	TEF	0.887111			Low period	0.884473	Attention Deficit Hyperactivity Disorder; Schizophrenia
Pcmtd2	Tef	0.84325	Nr1d2	0.169	PCMTD2	NR1D2	0.92456				0.883905
Smc3	Tef	0.840152			SMC3	PER3	0.927441				0.883796	Anxiety; Attention Deficit Hyperactivity Disorder; Sleep Disturbances
Arhgef17	Tef	0.851455			ARHGEF17	TEF	0.915624				0.883539
Top1	Tef	0.866389			TOP1	NR1D2	0.899937				0.883163	Autism; Schizophrenia
Ubp1	Tef	0.826203			UBP1	NR1D2	0.940072				0.883138	Alzheimer
Srpk1	Tef	0.82106			SRPK1	NR1D2	0.944691				0.882875
Lin7a	Per2	0.823441			LIN7A	NR1D2	0.941718				0.88258	Attention Deficit Hyperactivity Disorder
Trim44	Tef	0.85127			TRIM44	NR1D2	0.912431				0.88185	Visual Impairment
Grik5	Tef	0.84982			GRIK5	TEF	0.913763	NPAS2;PER3	0.165		0.881792	Attention Deficit Hyperactivity Disorder; Schizophrenia
Mark2	Tef	0.861936			MARK2	TEF	0.900021				0.880978	Alzheimer; Autism; Parkinson; Prader Willi Syndrome; Schizophrenia
Pias1	Tef	0.838351			PIAS1	NR1D2	0.923011			High amplitude	0.880681
Med13	Tef	0.881004	Npas2	0.203	MED13	NR1D2	0.879938	NPAS2;NR1D2	0.196		0.880471	Attention Deficit Hyperactivity Disorder; Motor Delay; Sleep Disturbances
Psip1	Tef	0.838294			PSIP1	NR1D2	0.921674				0.879984	Alzheimer; Depressive disorder; Epilepsy; Parkinson; Sleep Disturbances
Ank3	Tef	0.821481			ANK3	PER3	0.93772				0.879601	Aggressive Behavior; Alzheimer; Anxiety; Attention Deficit Hyperactivity Disorder; Autism; Borderline Personality Disorder; Memory Impairment; Mood Disorders; Schizophrenia
Dgkd	Tef	0.810101			DGKD	PER3	0.948784				0.879442	Parkinson
Gatad2b	Tef	0.831089			GATAD2B	PER3	0.927312				0.879201	Sleep Disturbances
Tnrc6c	Tef	0.81022			TNRC6C	PER3	0.947643				0.878931
Rasgef1c	Per1	0.865554			RASGEF1C	PER3	0.892236				0.878895
Camk2b	Tef	0.850675	Npas2;Per2	0.175	CAMK2B	TEF	0.906607				0.878641	Depressive disorder; Schizophrenia; Sleep Disturbances; Visual Impairment
Hnrnpm	Tef	0.872204			HNRNPM	PER3	0.884752				0.878478	Prader Willi Syndrome
Sel1l3	Arntl	0.847668			SEL1L3	PER3	0.90907				0.878369
Vps13b	Tef	0.892977	Tef	0.176	VPS13B	NR1D2	0.863704				0.87834	Attention Deficit Hyperactivity Disorder; Autism; Motor Delay; Visual Impairment
Cnnm4	Tef	0.837921	Npas2;Nr1d1	0.192	CNNM4	PER3	0.918361	NPAS2;NR1D1;PER3;TEF	0.387	Short period	0.878141	Visual Impairment
Syne1	Tef	0.853882			SYNE1	PER3	0.902213				0.878048	Alzheimer; Anxiety; Attention Deficit Hyperactivity Disorder; Autism; Borderline Personality Disorder; Depressive disorder; Motor Delay; Schizophrenia
Rhot2	Tef	0.866447			RHOT2	PER3	0.889405				0.877926
Nktr	Tef	0.812865			RBM15	PER3	0.942668				0.877766	Parkinson
Aak1	Tef	0.837531			AAK1	NR1D2	0.917543				0.877537	Alzheimer
D6wsu163e	Tef	0.85358			C12ORF4	NR1D2	0.901288				0.877434	Attention Deficit Hyperactivity Disorder; Depressive disorder; Motor Delay; Sleep Disturbances
Tardbp	Tef	0.845616			TARDBP	PER3	0.907561				0.876588	Alzheimer; Anxiety; Depressive disorder; Memory Impairment; Parkinson; Schizophrenia
Kat7	Tef	0.820098			KAT7	NR1D2	0.932745				0.876421
Celf3	Tef	0.853659			CELF3	TEF	0.899135				0.876397
Kbtbd7	Tef	0.833967			KBTBD7	NR1D2	0.918743				0.876355
Dgcr8	Tef	0.834716	Nr1d1	0.187	DGCR8	PER3	0.917931	NR1D1	0.174		0.876324	Aggressive Behavior; Depressive disorder; Memory Impairment; Schizophrenia
Hnrnpdl	Tef	0.903634	Nr1d2	0.191	HNRNPDL	PER3	0.847111	ARNTL;CRY1	0.18		0.875372	Alzheimer; Schizophrenia
Zfp532	Tef	0.805797			ZNF532	PER3	0.944182				0.874989
Cux1	Per1	0.803489			CUX1	PER3	0.946203				0.874846	Alzheimer; Anxiety; Autism; Depressive disorder; Epilepsy; Memory Impairment; Parkinson; Schizophrenia
Plxna2	Arntl	0.849608	Cry1	0.194	PLXNA2	TEF	0.899917	CRY1	0.179		0.874762	Alzheimer; Anxiety; Depressive disorder; Parkinson; Schizophrenia; Sleep Disturbances
Sp3	Tef	0.86009			SP3	NR1D2	0.888543	ARNTL	0.156		0.874316
Ssrp1	Tef	0.867144			SSRP1	NR1D2	0.880671				0.873908
Ilf3	Tef	0.814582			ILF3	PER3	0.933204				0.873893
Atp8b2	Per1	0.817993			ATP8B2	PER3	0.929606				0.8738
Celf1	Tef	0.806122	Cry1	0.288	CELF1	PER3	0.941076	CRY1	0.276		0.873599	Alzheimer
Vipr1	Arntl	0.864522			VIPR1	TEF	0.881695				0.873109	Parkinson
Fam117b	Tef	0.832755			FAM117B	NR1D2	0.913294				0.873025
Cdk12	Tef	0.849518			CDK12	PER3	0.896359				0.872939
Kdm2a	Tef	0.820131	Cry1	0.242	KDM2A	PER3	0.925477	CRY1	0.265		0.872804
Ip6k2	Tef	0.843845			IP6K2	PER3	0.901406				0.872626	Parkinson
Ddx6	Tef	0.845386			DDX6	NR1D2	0.89954				0.872463
Trim11	Tef	0.852821			TRIM11	PER3	0.891455				0.872138
Prcc	Tef	0.860757			PRCC	TEF	0.883242				0.872
Mpp3	Tef	0.834301			MPP3	PER3	0.909488				0.871895
Ncoa3	Tef	0.883108	Cry1;Npas2;Nr1d1;Nr1d2;Per1;Per2;Per3	0.566	NCOA3	NR1D2	0.860115	CRY1;NPAS2;NR1D1;NR1D2;PER1;PER2;PER3	0.628		0.871611
Rc3h1	Tef	0.813385			RC3H1	PER3	0.929555				0.87147
Zfp827	Tef	0.820859			ZNF827	NR1D2	0.921681				0.87127
Ctcf	Per1	0.810447	Arntl;Nr1d1	0.203	CTCF	NR1D2	0.931802	ARNTL;CRY1;NR1D1	0.207		0.871125	Alzheimer; Schizophrenia
Zfp523	Tef	0.832669			ZNF76	PER3	0.909504				0.871086
Rbm10	Tef	0.859703			RBM10	PER3	0.882423				0.871063
Gtf2a1	Tef	0.832841			GTF2A1	NR1D2	0.908999				0.87092
Brd2	Tef	0.857773			BRD2	PER3	0.88292				0.870347	Alzheimer; Depressive disorder; Epilepsy; Sleep Disturbances
Kat6a	Tef	0.810735			KAT6A	PER3	0.929126				0.86993
Map3k2	Tef	0.838963	Nr1d2	0.164	MAP3K2	PER3	0.90016	NR1D2	0.165	Low period	0.869561
Golga2	Tef	0.8146			GOLGA8A	PER3	0.923775				0.869188	Schizophrenia
Ap3d1	Tef	0.831212			AP3D1	TEF	0.907067				0.869139	Epilepsy; Visual Impairment
Trim9	Arntl	0.836253			TRIM9	PER3	0.901034				0.868644	Parkinson
Zfyve28	Per1	0.815543			ZFYVE28	PER3	0.921575				0.868559
C2cd5	Tef	0.808484	Nr1d1	0.211	C2CD5	NR1D2	0.928263	NR1D1	0.19		0.868373
Unc13b	Arntl	0.855668			UNC13B	TEF	0.880714				0.868191	Anxiety; Depressive disorder; Schizophrenia
Mvp	Tef	0.817853			AC009133	PER3	0.918515				0.868184
Cdadc1	Tef	0.859077			CDADC1	NR1D2	0.875646				0.867362
Srsf10	Tef	0.82852			SRSF10	PER3	0.906046				0.867283	Schizophrenia
Kmt2c	Tef	0.814751	Arntl;Cry1;Nr1d1;Nr1d2;Per2	0.228	KMT2C	PER3	0.918281	ARNTL;CRY1;NR1D1;PER2	0.214		0.866516	Autism; Schizophrenia
Chd8	Tef	0.806913			CHD8	PER3	0.925962				0.866437	Autism; Schizophrenia; Sleep Disturbances
Ints10	Tef	0.833892			INTS10	NR1D2	0.898855				0.866373
Atxn7l1	Tef	0.827883			ATXN7L1	NR1D2	0.904855				0.866369	Alzheimer
Hipk1	Tef	0.820618			HIPK1	NR1D2	0.911983				0.8663
Kif1b	Tef	0.855104			KIF1B	NR1D2	0.877267				0.866186	Alzheimer
Rasgrp1	Arntl	0.829526			RASGRP1	NR1D2	0.902692				0.866109	Attention Deficit Hyperactivity Disorder
Celsr3	Tef	0.820794			CELSR3	PER3	0.911407				0.8661
Map3k12	Tef	0.838287			MAP3K12	PER3	0.893726				0.866007	Alzheimer; Parkinson
Srsf6	Tef	0.877743			SRSF6	PER3	0.853915				0.865829	Alzheimer; Schizophrenia
Prrc2a	Tef	0.871379			PRRC2A	TEF	0.859206				0.865293	Schizophrenia
Mta1	Tef	0.835622			MTA1	PER3	0.894889				0.865255	Parkinson
Numb	Per1	0.819355			NUMB	NR1D2	0.911057				0.865206	Alzheimer
Dido1	Tef	0.825248			DIDO1	CRY1	0.904173				0.86471
R3hdm2	Arntl	0.849826			R3HDM2	NR1D2	0.878802				0.864314	Schizophrenia
Rlf	Tef	0.84257			RLF	PER3	0.885903				0.864237
Cpsf7	Tef	0.862923			CPSF7	TEF	0.865468				0.864196
Nedd4l	Tef	0.852811			NEDD4L	TEF	0.875478				0.864144	Epilepsy; Parkinson
Cnot7	Tef	0.806152			CNOT7	NR1D2	0.921545				0.863849
Cherp	Tef	0.836867			CHERP	TEF	0.89003				0.863449
Kdm4a	Tef	0.801668			KDM4A	NR1D2	0.923541				0.862604	Alzheimer; Depressive disorder
Srsf4	Tef	0.8444			SRSF4	NR1D2	0.880325	NR1D2	0.158		0.862363
Ip6k1	Tef	0.804205			IP6K1	TEF	0.919935				0.86207
Dock3	Per1	0.852753			DOCK3	TEF	0.871348				0.862051	Alzheimer; Attention Deficit Hyperactivity Disorder; Parkinson
Api5	Tef	0.808393			API5	NR1D2	0.915623				0.862008
Lpcat4	Per1	0.810147			LPCAT4	TEF	0.913466				0.861806
Pnn	Tef	0.800495			PNN	PER3	0.923102				0.861798	Anxiety; Depressive disorder; Sleep Disturbances
Numa1	Tef	0.827832			NUMA1	PER3	0.895581				0.861706
Zc3h18	Per1	0.8278			ZC3H18	PER3	0.894947				0.861374
Senp3	Tef	0.839994	Npas2	0.179	SENP3	TEF	0.882693				0.861344
Plekhg5	Tef	0.81718			PLEKHG5	PER3	0.905134				0.861157	Alzheimer
Zfp148	Tef	0.827895			ZNF148	NR1D2	0.894241				0.861068
Zfand4	Per2	0.814401			ZFAND4	PER3	0.907209				0.860805
Tmem240	Arntl	0.804373			TMEM240	TEF	0.916876				0.860625	Aggressive Behavior
Tnfrsf25	Tef	0.836287			TNFRSF25	PER3	0.884639				0.860463
Kdm7a	Tef	0.814155			KDM7A	PER3	0.906679				0.860417
Neurl1a	Tef	0.833708			NEURL1	TEF	0.886921				0.860314	Schizophrenia
Ttc7b	Arntl	0.828298			TTC7B	TEF	0.890787				0.859542
Pbx2	Tef	0.833669			PBX2	TEF	0.885027	NR1D1	0.155		0.859348	Schizophrenia
Snx15	Tef	0.837293			SNX15	NR1D2	0.880191				0.858742
Ptk2b	Tef	0.839541			PTK2B	TEF	0.877587				0.858564	Alzheimer; Epilepsy; Memory Impairment; Parkinson; Schizophrenia
Anapc16	Tef	0.839414			ANAPC16	NR1D2	0.877639				0.858526
Atg16l1	Arntl	0.806971			ATG16L1	NR1D2	0.91007				0.858521	Parkinson
Actl6b	Tef	0.800538	Cry1	0.186	ACTL6B	TEF	0.916211	CRY1	0.181		0.858375	Attention Deficit Hyperactivity Disorder
Mib1	Tef	0.857084			MIB1	NR1D2	0.859431	PER3	0.219		0.858257	Autism
Arih1	Tef	0.812278			ARIH1	NR1D2	0.903529	CRY1	0.366		0.857903	Depressive disorder; Parkinson
Slit3	Tef	0.82108			SLIT3	PER3	0.894185	TEF	0.158		0.857633	Alzheimer; Schizophrenia
Zfp282	Arntl	0.824871			ZNF282	PER3	0.890204	TEF	0.188		0.857538
Upf1	Tef	0.81223			UPF1	PER3	0.902333	PER1	0.15		0.857282
Ndufs7	Tef	0.808861			AC005329	PER3	0.905291				0.857076
Jph4	Tef	0.868484			JPH4	TEF	0.845603				0.857044
Cacng2	Per1	0.826092	Nr1d1	0.194	CACNG2	NR1D2	0.887103	NR1D1	0.221		0.856598	Attention Deficit Hyperactivity Disorder; Borderline Personality Disorder; Epilepsy; Schizophrenia
Gba2	Arntl	0.832712			GBA2	TEF	0.878553				0.855633	Parkinson
Kdm5c	Per2	0.815397	Arntl	0.186	KDM5C	PER3	0.895778	ARNTL	0.186		0.855587	Aggressive Behavior; Autism; Epilepsy; Schizophrenia
Car10	Arntl	0.80143			CA10	NR1D2	0.907416				0.854423
Xrn2	Tef	0.8356			XRN2	PER3	0.873246				0.854423	Autism
Tcf20	Tef	0.867374	Tef	0.156	TCF20	TEF	0.841471				0.854422	Aggressive Behavior; Anxiety; Attention Deficit Hyperactivity Disorder; Autism; Schizophrenia; Sleep Disturbances
Agap2	Tef	0.835055	Arntl;Tef	0.18	AC025165	PER3	0.873605				0.85433
Gfod1	Tef	0.81568			GFOD1	TEF	0.892787	PER1	0.353		0.854233
Fam135b	Tef	0.811847			FAM135B	NR1D2	0.896509				0.854178
Hmg20a	Tef	0.850981			HMG20A	NR1D2	0.856823				0.853902
Jade2	Arntl	0.826038			JADE2	NR1D2	0.881577				0.853808
Ppil2	Tef	0.829623			PPIL2	PER3	0.877418				0.853521	Alzheimer; Parkinson
Deaf1	Tef	0.853676			AP006621	PER3	0.853285				0.85348
Kmt2d	Tef	0.822355	Nr1d2	0.171	KMT2D	PER3	0.884487	NR1D2;PER2	0.17		0.853421	Epilepsy
Fam133b	Tef	0.865822			FAM133B	NR1D2	0.840697				0.85326
Rbm12b2	Tef	0.860337	Per2	0.174	RBM12B	NR1D2	0.845772				0.853055
Bop1	Tef	0.814756			BOP1	TEF	0.891094				0.852925
Zbtb24	Per2	0.821981	Cry1	0.191	ZBTB24	NR1D2	0.883809				0.852895	Depressive disorder; Motor Delay
Ttyh3	Per1	0.859412			TTYH3	TEF	0.84634				0.852876
Mapkapk5	Tef	0.802512			MAPKAPK5	NR1D2	0.902812				0.852662	Alzheimer
Sltm	Tef	0.850329			SLTM	PER3	0.85379				0.852059	Alzheimer
Chtf8	Tef	0.872342			CHTF8	TEF	0.831259				0.8518
D5ertd579e	Tef	0.869611			KIAA0232	NR1D2	0.833195				0.851403
Rbm12b1	Tef	0.855688			RBM12B	NR1D2	0.845772				0.85073
Ppp1r10	Tef	0.875341			PPP1R10	TEF	0.825592				0.850467	Alzheimer
Snrnp40	Tef	0.82466			SNRNP40	PER3	0.874126				0.849393
Sike1	Tef	0.800582			SIKE1	NR1D2	0.897216				0.848899
Elmo2	Tef	0.807745			ELMO2	CRY1	0.889711	ARNTL	0.174		0.848728	Visual Impairment
Sybu	Tef	0.826556	Nr1d1	0.208	SYBU	NR1D2	0.86986	NR1D1	0.192		0.848208	Alzheimer; Autism; Epilepsy; Parkinson
Fam220a	Tef	0.842996			FAM220A	NR1D2	0.852906	TEF	0.17		0.847951
Rrn3	Tef	0.810026			RRN3	NR1D2	0.8851	CRY1	0.177		0.847563	Parkinson; Schizophrenia
Nprl3	Tef	0.820121			Z69720	PER3	0.87475				0.847436
Zfp281	Arntl	0.822003			ZNF281	NR1D2	0.870621				0.846312
Atf6b	Tef	0.820735	Nr1d2	0.157	ATF6B	PER3	0.870772				0.845754
Gak	Tef	0.811669			GAK	TEF	0.879571				0.84562	Parkinson
Ica1	Arntl	0.819197			AC006042	PER3	0.87199				0.845593
Ubtf	Tef	0.815435			UBTF	NR1D2	0.875343				0.845389	Alzheimer; Epilepsy; Parkinson
Rprd1a	Tef	0.889403			RPRD1A	NR1D2	0.801274				0.845338
Sesn1	Tef	0.824273			SESN1	NR1D2	0.86423				0.844252
Fam216a	Tef	0.870966			FAM216A	NR1D2	0.816013				0.84349
Cacna1d	Tef	0.800777	Per2	0.151	CACNA1D	TEF	0.885533				0.843155	Autism; Epilepsy; Mood Disorders; Schizophrenia	Butamben / 90 minutes
Ubr3	Arntl	0.853985	Nr1d2	0.151	UBR3	NR1D2	0.830564	NR1D2	0.176		0.842275
Eif3l	Tef	0.812009			EIF3L	NR1D2	0.872182				0.842095
Mtmr12	Tef	0.821339			MTMR12	TEF	0.862618				0.841978
Eif3e	Tef	0.845214	Cry1	0.209	EIF3E	NR1D2	0.83859	CRY1	0.206		0.841902	Alzheimer
Rnf10	Tef	0.843348			RNF10	TEF	0.840455				0.841901
Yme1l1	Tef	0.839644			YME1L1	NR1D2	0.844046	CRY1	0.186		0.841845
Dot1l	Tef	0.812106			DOT1L	CRY1	0.87131				0.841708
Pip5k1c	Arntl	0.808735			PIP5K1C	TEF	0.872508				0.840621
Arfgap1	Tef	0.862792			ARFGAP1	TEF	0.817523				0.840158	Parkinson
Cdk10	Arntl	0.864218			CDK10	TEF	0.816071				0.840145
Smarcb1	Tef	0.816188			SMARCB1	NR1D2	0.863124				0.839656	Autism; Emotion; Visual Impairment
Pip5k1a	Tef	0.812365			PIP5K1A	NR1D2	0.864508				0.838437
Zswim8	Tef	0.826022	Cry1	0.553	ZSWIM8	TEF	0.849667	CRY1	0.185		0.837844
Plcg1	Tef	0.801618			PLCG1	PER3	0.873477				0.837548	Borderline Personality Disorder; Epilepsy; Schizophrenia
Narf	Tef	0.80407			NARF	TEF	0.870551				0.83731
Prrc2b	Tef	0.802592			PRRC2B	TEF	0.870461				0.836526
Tcof1	Arntl	0.833366			TCOF1	NR1D2	0.839001				0.836183	Anxiety; Depressive disorder; Epilepsy; Parkinson; Visual Impairment
Neurod2	Tef	0.809405			NEUROD2	PER3	0.862247				0.835826	Anxiety; Schizophrenia; Sleep Disturbances
Kat2a	Tef	0.857663	Arntl;Cry1;Nr1d1	0.226	KAT2A	TEF	0.813967	ARNTL;NR1D1	0.213		0.835815
Med25	Tef	0.822683			AC018766	PER3	0.848151				0.835417
Cnbp	Tef	0.857073			CNBP	NR1D2	0.811731				0.834402	Depressive disorder; Parkinson; Schizophrenia
Csnk1g1	Tef	0.837605			CSNK1G1	NR1D2	0.830773				0.834189	Mood Disorders
Slc8a2	Tef	0.801007			SLC8A2	PER3	0.867147			High amplitude	0.834077
Ppm1l	Arntl	0.80384			PPM1L	NR1D2	0.863366				0.833603
Commd3	Tef	0.845253			COMMD3	PER3	0.818081				0.831667
Snx27	Tef	0.80178			SNX27	NR1D2	0.860024				0.830902	Alzheimer
Supt6	Tef	0.808775			SUPT6H	TEF	0.851143				0.829959
Ypel3	Arntl	0.801497			YPEL3	TEF	0.856578				0.829037
Unc5a	Tef	0.8197			UNC5A	TEF	0.838066				0.828883
Copz1	Tef	0.855776			COPZ1	TEF	0.8002				0.827988
Slc25a16	Tef	0.802212			SLC25A16	NR1D2	0.848883				0.825548
Slc7a8	Tef	0.806605			SLC7A8	TEF	0.843387				0.824996	Autism
1700025g04rik	Tef	0.83311			C1ORF21	NR1D2	0.813828				0.823469
Sf3b2	Tef	0.835129			SF3B2	TEF	0.811713				0.823421
Pgbd5	Tef	0.844295			PGBD5	TEF	0.802016				0.823155
Tfip11	Tef	0.833747			TFIP11	NR1D2	0.807663				0.820705	Alzheimer
Slc35e1	Tef	0.81148			SLC35E1	TEF	0.829652				0.820566
Mfhas1	Tef	0.835227			MFHAS1	TEF	0.804835				0.820031	Parkinson
Lrrc4	Tef	0.821073			LRRC4	TEF	0.818673				0.819873	Alzheimer; Autism; Memory Impairment; Schizophrenia
Nop58	Tef	0.815631			NOP58	NR1D2	0.818828				0.81723
Ssb	Tef	0.80615			AC009967	PER3	0.828099				0.817125
Cdc27	Tef	0.814468	Nr1d2	0.235	CDC27	NR1D2	0.81919	NR1D2	0.236		0.816829
Bub3	Tef	0.813473	Arntl	0.241	BUB3	NR1D2	0.817582	ARNTL	0.211		0.815527
Arf5	Arntl	0.813876			ARF5	TEF	0.816158				0.815017
Polr2a	Tef	0.802358			AC113189	PER3	0.824124				0.813241
Camkk1	Tef	0.82439			CAMKK1	TEF	0.801382				0.812886
Mfap1a	Tef	0.813842			MFAP1	NR1D2	0.811795				0.812818	Alzheimer; Attention Deficit Hyperactivity Disorder; Depressive disorder; Epilepsy; Parkinson; Schizophrenia
Tet1	Tef	0.811136			TET1	PER3	0.809884				0.81051	Alzheimer; Anxiety; Autism; Depressive disorder; Parkinson; Schizophrenia
Hnrnpk	Tef	0.809994	Cry1	0.15	HNRNPK	NR1D2	0.810049				0.810021	Alzheimer; Schizophrenia
Dctn1	Tef	0.803124			DCTN1	TEF	0.806444				0.804784	Anxiety; Depressive disorder; Mood Disorders; Parkinson; Sleep Disturbances
Btaf1	Tef	0.802552			BTAF1	PER3	0.806393				0.804473
Rp9	Arntl	0.800213			RP9	NR1D2	0.800108				0.800161

## Sheet: Protein annotation
Gene_symbol_Mm	identifier_Mm	Description_mouse	Gene_symbol_Hs	identifier_Hs	Description_human
Luc7l3	ENSMUSP00000021226	Luc7-like protein 3; Binds cAMP regulatory element DNA sequence. May play a role in RNA splicing (By similarity); Belongs to the Luc7 family.	LUC7L3	ENSP00000376919	Luc7-like protein 3; Binds cAMP regulatory element DNA sequence. May play a role in RNA splicing.
Ccnl2	ENSMUSP00000030944	Cyclin-L2; Involved in pre-mRNA splicing. May induce cell death, possibly by acting on the transcription and RNA processing of apoptosis-related factors.	CCNL2	ENSP00000383611	Cyclin-L2; Involved in pre-mRNA splicing. May induce cell death, possibly by acting on the transcription and RNA processing of apoptosis-related factors.
Fbxo25	ENSMUSP00000147467	F-box only protein 25; Substrate-recognition component of the SCF (SKP1-CUL1-F-box protein)-type E3 ubiquitin ligase complex. May play a role in accumulation of expanded polyglutamine (polyQ) protein huntingtin (HTT).	FBXO25	ENSP00000372274	F-box only protein 25; Substrate-recognition component of the SCF (SKP1-CUL1-F-box protein)-type E3 ubiquitin ligase complex. May play a role in accumulation of expanded polyglutamine (polyQ) protein huntingtin (HTT) (By similarity).
Pde4dip	ENSMUSP00000088254	Myomegalin; Functions as an anchor sequestering components of the cAMP- dependent pathway to Golgi and/or centrosomes (By similarity).	PDE4DIP	ENSP00000358363	Myomegalin; Functions as an anchor sequestering components of the cAMP- dependent pathway to Golgi and/or centrosomes (By similarity).
Coil	ENSMUSP00000047588	Coilin; Component of nuclear coiled bodies, also known as Cajal bodies or CBs, which are involved in the modification and assembly of nucleoplasmic snRNPs.	COIL	ENSP00000240316	Coilin; Component of nuclear coiled bodies, also known as Cajal bodies or CBs, which are involved in the modification and assembly of nucleoplasmic snRNPs; Belongs to the coilin family.
Rock2	ENSMUSP00000020904	Rho-associated protein kinase 2; Protein kinase which is a key regulator of actin cytoskeleton and cell polarity. Involved in regulation of smooth muscle contraction, actin cytoskeleton organization, stress fiber and focal adhesion formation, neurite retraction, cell adhesion and motility via phosphorylation of ADD1, BRCA2, CNN1, EZR, DPYSL2, EP300, MSN, MYL9/MLC2, NPM1, RDX, PPP1R12A and VIM. Ph…	ROCK2	ENSP00000317985	Rho-associated protein kinase 2; Protein kinase which is a key regulator of actin cytoskeleton and cell polarity. Involved in regulation of smooth muscle contraction, actin cytoskeleton organization, stress fiber and focal adhesion formation, neurite retraction, cell adhesion and motility via phosphorylation of ADD1, BRCA2, CNN1, EZR, DPYSL2, EP300, MSN, MYL9/MLC2, NPM1, RDX, PPP1R12A and VIM. Ph…
Rabl6	ENSMUSP00000058746	Rab-like protein 6; May enhance cellular proliferation. May reduce growth inhibitory activity of CDKN2A (By similarity); Belongs to the small GTPase superfamily. Rab family.	RABL6	ENSP00000360727	Rab-like protein 6; May enhance cellular proliferation. May reduce growth inhibitory activity of CDKN2A.
Nbea	ENSMUSP00000029374	Neurobeachin; Binds to type II regulatory subunits of protein kinase A and anchors/targets them to the membrane. May anchor the kinase to cytoskeletal and/or organelle-associated proteins. May have a role in membrane trafficking.	NBEA	ENSP00000383295	Neurobeachin; Binds to type II regulatory subunits of protein kinase A and anchors/targets them to the membrane. May anchor the kinase to cytoskeletal and/or organelle-associated proteins (By similarity). Belongs to the WD repeat neurobeachin family.
Qrich1	ENSMUSP00000006851	Glutamine-rich protein 1.	QRICH1	ENSP00000378830	Glutamine-rich protein 1; Glutamine rich 1.
Bptf	ENSMUSP00000052303	Bromodomain PHD finger transcription factor.	BPTF	ENSP00000307208	Nucleosome-remodeling factor subunit BPTF; Histone-binding component of NURF (nucleosome-remodeling factor), a complex which catalyzes ATP-dependent nucleosome sliding and facilitates transcription of chromatin. Specifically recognizes H3 tails trimethylated on 'Lys-4' (H3K4me3), which mark transcription start sites of virtually all active genes. May also regulate transcription through direct bin…
Pwwp2a	ENSMUSP00000054154	PWWP domain-containing protein 2A; H2A.Z-specific chromatin binding protein which may play an important role in the neural crest stem cell migration and differentiation during early development. Also required for proper mitosis progression.	PWWP2A	ENSP00000305151	PWWP domain-containing protein 2A; H2A.Z-specific chromatin binding protein which may play an important role in the neural crest stem cell migration and differentiation during early development. Also required for proper mitosis progression.
Rc3h2	ENSMUSP00000097721	Roquin-2; Post-transcriptional repressor of mRNAs containing a conserved stem loop motif, called constitutive decay element (CDE), which is often located in the 3'-UTR, as in HMGXB3, ICOS, IER3, NFKBID, NFKBIZ, PPP1R10, TNF and in many more mRNAs. Binds to CDE and promotes mRNA deadenylation and degradation. This process does not involve miRNAs. In follicular helper T (Tfh) cells, represses of IC…	RC3H2	ENSP00000362774	Roquin-2; Post-transcriptional repressor of mRNAs containing a conserved stem loop motif, called constitutive decay element (CDE), which is often located in the 3'-UTR, as in HMGXB3, ICOS, IER3, NFKBID, NFKBIZ, PPP1R10, TNF and in many more mRNAs. Binds to CDE and promotes mRNA deadenylation and degradation. This process does not involve miRNAs. In follicular helper T (Tfh) cells, represses of IC…
Zfp445	ENSMUSP00000151198	Zinc finger protein 445; Transcription regulator required to maintain maternal and paternal gene imprinting, a process by which gene expression is restricted in a parent of origin-specific manner by epigenetic modification of genomic DNA and chromatin, including DNA methylation. Acts by controlling DNA methylation during the earliest multicellular stages of development at multiple imprinting cont…	ZNF445	ENSP00000379387	Zinc finger protein 445; Transcription regulator required to maintain maternal and paternal gene imprinting, a process by which gene expression is restricted in a parent of origin-specific manner by epigenetic modification of genomic DNA and chromatin, including DNA methylation. Acts by controlling DNA methylation during the earliest multicellular stages of development at multiple imprinting cont…
Crtc1	ENSMUSP00000075916	CREB-regulated transcription coactivator 1; Transcriptional coactivator for CREB1 which activates transcription through both consensus and variant cAMP response element (CRE) sites. Acts as a coactivator, in the SIK/TORC signaling pathway, being active when dephosphorylated. Acts independently of CREB1 'Ser-133' phosphorylation. Enhances the interaction of CREB1 with TAF4. Regulates the expressio…	CRTC1	ENSP00000345001	CREB-regulated transcription coactivator 1; Transcriptional coactivator for CREB1 which activates transcription through both consensus and variant cAMP response element (CRE) sites. Acts as a coactivator, in the SIK/TORC signaling pathway, being active when dephosphorylated and acts independently of CREB1 'Ser-133' phosphorylation. Enhances the interaction of CREB1 with TAF4. Regulates the expres…
Ccnt2	ENSMUSP00000027587	Cyclin-T2; Regulatory subunit of the cyclin-dependent kinase pair (CDK9/cyclin T) complex, also called positive transcription elongation factor B (P-TEFB), which is proposed to facilitate the transition from abortive to production elongation by phosphorylating the CTD (carboxy- terminal domain) of the large subunit of RNA polymerase II (RNAP II). The activity of this complex is regulated by bindi…	CCNT2	ENSP00000264157	Cyclin-T2; Regulatory subunit of the cyclin-dependent kinase pair (CDK9/cyclin T) complex, also called positive transcription elongation factor B (P-TEFB), which is proposed to facilitate the transition from abortive to production elongation by phosphorylating the CTD (carboxy- terminal domain) of the large subunit of RNA polymerase II (RNAP II). The activity of this complex is regulated by bindi…
Clk4	ENSMUSP00000090820	Dual specificity protein kinase CLK4; Dual specificity kinase acting on both serine/threonine and tyrosine-containing substrates. Phosphorylates serine- and arginine- rich (SR) proteins of the spliceosomal complex and may be a constituent of a network of regulatory mechanisms that enable SR proteins to control RNA splicing. Phosphorylates SRSF1 and SRSF3. Required for the regulation of alternativ…	CLK4	ENSP00000316948	Dual specificity protein kinase CLK4; Dual specificity kinase acting on both serine/threonine and tyrosine-containing substrates. Phosphorylates serine- and arginine- rich (SR) proteins of the spliceosomal complex and may be a constituent of a network of regulatory mechanisms that enable SR proteins to control RNA splicing. Phosphorylates SRSF1 and SRSF3. Required for the regulation of alternativ…
Cpsf6	ENSMUSP00000134823	Cleavage and polyadenylation specificity factor subunit 6; Component of the cleavage factor Im (CFIm) complex that functions as an activator of the pre-mRNA 3'-end cleavage and polyadenylation processing required for the maturation of pre-mRNA into functional mRNAs. CFIm contributes to the recruitment of multiprotein complexes on specific sequences on the pre-mRNA 3'-end, so called cleavage and p…	CPSF6	ENSP00000266679	Cleavage and polyadenylation specificity factor subunit 6; Component of the cleavage factor Im (CFIm) complex that functions as an activator of the pre-mRNA 3'-end cleavage and polyadenylation processing required for the maturation of pre-mRNA into functional mRNAs. CFIm contributes to the recruitment of multiprotein complexes on specific sequences on the pre-mRNA 3'-end, so called cleavage and p…
Arnt	ENSMUSP00000099810	Aryl hydrocarbon receptor nuclear translocator; Required for activity of the Ah (dioxin) receptor. This protein is required for the ligand-binding subunit to translocate from the cytosol to the nucleus after ligand binding. The complex then initiates transcription of genes involved in the activation of PAH procarcinogens (By similarity). The heterodimer binds to core DNA sequence 5'-TACGTG-3' wit…	ARNT	ENSP00000351407	Aryl hydrocarbon receptor nuclear translocator; Required for activity of the Ah (dioxin) receptor. This protein is required for the ligand-binding subunit to translocate from the cytosol to the nucleus after ligand binding. The complex then initiates transcription of genes involved in the activation of PAH procarcinogens. The heterodimer binds to core DNA sequence 5'-TACGTG-3' within the hypoxia …
Myef2	ENSMUSP00000123088	Myelin expression factor 2; Transcriptional repressor of the myelin basic protein gene (MBP). Binds to the proximal MB1 element 5'-TTGTCC-3' of the MBP promoter. Its binding to MB1 and function are inhibited by PURA.	MYEF2	ENSP00000316950	Myelin expression factor 2; Transcriptional repressor of the myelin basic protein gene (MBP). Binds to the proximal MB1 element 5'-TTGTCC-3' of the MBP promoter. Its binding to MB1 and function are inhibited by PURA (By similarity).
Edc4	ENSMUSP00000039134	Enhancer of mRNA-decapping protein 4; In the process of mRNA degradation, seems to play a role in mRNA decapping. Component of a complex containing DCP2 and DCP1A which functions in decapping of ARE-containing mRNAs. Promotes complex formation between DCP1A and DCP2. Enhances the catalytic activity of DCP2 (in vitro).	EDC4	ENSP00000351811	Enhancer of mRNA-decapping protein 4; In the process of mRNA degradation, seems to play a role in mRNA decapping. Component of a complex containing DCP2 and DCP1A which functions in decapping of ARE-containing mRNAs. Promotes complex formation between DCP1A and DCP2. Enhances the catalytic activity of DCP2 (in vitro).
Tia1	ENSMUSP00000093425	Nucleolysin TIA-1; Involved in alternative pre-RNA splicing and regulation of mRNA translation by binding to AU-rich elements (AREs) located in mRNA 3' untranslated regions (3' UTRs). Possesses nucleolytic activity against cytotoxic lymphocyte target cells. May be involved in apoptosis (By similarity).	TIA1	ENSP00000401371	Nucleolysin TIA-1 isoform p40; Involved in alternative pre-RNA splicing and regulation of mRNA translation by binding to AU-rich elements (AREs) located in mRNA 3' untranslated regions (3' UTRs). Possesses nucleolytic activity against cytotoxic lymphocyte target cells. May be involved in apoptosis.
Parp6	ENSMUSP00000026267	Protein mono-ADP-ribosyltransferase PARP6; Mono-ADP-ribosyltransferase that mediates mono-ADP- ribosylation of target proteins.	PARP6	ENSP00000456348	Protein mono-ADP-ribosyltransferase PARP6; Mono-ADP-ribosyltransferase that mediates mono-ADP- ribosylation of target proteins.
Tmcc1	ENSMUSP00000086285	Transmembrane and coiled-coil domains protein 1; Endoplasmic reticulum membrane protein that promotes endoplasmic reticulum-associated endosome fission. Localizes to contact sites between the endoplasmic reticulum and endosomes and acts by promoting recruitment of the endoplasmic reticulum to endosome tubules for fission. Endosome membrane fission of early and late endosomes is essential to separ…	TMCC1	ENSP00000376930	Transmembrane and coiled-coil domains protein 1; Endoplasmic reticulum membrane protein that promotes endoplasmic reticulum-associated endosome fission. Localizes to contact sites between the endoplasmic reticulum and endosomes and acts by promoting recruitment of the endoplasmic reticulum to endosome tubules for fission. Endosome membrane fission of early and late endosomes is essential to separ…
Ranbp2	ENSMUSP00000003310	E3 SUMO-protein ligase RanBP2; E3 SUMO-protein ligase which facilitates SUMO1 and SUMO2 conjugation by UBE2I. Involved in transport factor (Ran-GTP, karyopherin)-mediated protein import via the F-G repeat-containing domain which acts as a docking site for substrates. Binds single- stranded RNA (in vitro). May bind DNA. Component of the nuclear export pathway. Specific docking site for the nuclear…	RANBP2	ENSP00000283195	E3 SUMO-protein ligase RanBP2; E3 SUMO-protein ligase which facilitates SUMO1 and SUMO2 conjugation by UBE2I. Involved in transport factor (Ran-GTP, karyopherin)-mediated protein import via the F-G repeat-containing domain which acts as a docking site for substrates. Binds single-stranded RNA (in vitro). May bind DNA. Component of the nuclear export pathway. Specific docking site for the nuclear …
Rbm15	ENSMUSP00000054424	RNA-binding protein 15; RNA-binding protein that acts as a key regulator of N6- methyladenosine (m6A) methylation of RNAs, thereby regulating different processes, such as hematopoietic cell homeostasis, alternative splicing of mRNAs and X chromosome inactivation mediated by Xist RNA. Associated component of the WMM complex, a complex that mediates N6-methyladenosine (m6A) methylation of RNAs, a m…	RBM15	ENSP00000358799	RNA-binding protein 15; RNA-binding protein that acts as a key regulator of N6- methyladenosine (m6A) methylation of RNAs, thereby regulating different processes, such as hematopoietic cell homeostasis, alternative splicing of mRNAs and X chromosome inactivation mediated by Xist RNA. Associated component of the WMM complex, a complex that mediates N6-methyladenosine (m6A) methylation of RNAs, a m…
Cacnb4	ENSMUSP00000077438	Voltage-dependent L-type calcium channel subunit beta-4; The beta subunit of voltage-dependent calcium channels contributes to the function of the calcium channel by increasing peak calcium current, shifting the voltage dependencies of activation and inactivation, modulating G protein inhibition and controlling the alpha-1 subunit membrane targeting.	CACNB4	ENSP00000438949	Voltage-dependent L-type calcium channel subunit beta-4; The beta subunit of voltage-dependent calcium channels contributes to the function of the calcium channel by increasing peak calcium current, shifting the voltage dependencies of activation and inactivation, modulating G protein inhibition and controlling the alpha-1 subunit membrane targeting.
Ski	ENSMUSP00000030917	Ski oncogene; May play a role in terminal differentiation of skeletal muscle cells but not in the determination of cells to the myogenic lineage. Functions as a repressor of TGF-beta signaling; Belongs to the SKI family.	SKI	ENSP00000367797	Ski oncogene; May play a role in terminal differentiation of skeletal muscle cells but not in the determination of cells to the myogenic lineage. Functions as a repressor of TGF-beta signaling. Belongs to the SKI family.
Pkd1	ENSMUSP00000049296	Polycystin-1; Component of a heteromeric calcium-permeable ion channel formed by PKD1 and PKD2 that is activated by interaction between PKD1 and a Wnt family member, such as WNT3A and WNT9B. Both PKD1 and PKD2 are required for channel activity (By similarity). Involved in renal tubulogenesis. Involved in fluid-flow mechanosensation by the primary cilium in renal epithelium. Acts as a regulator of…	PKD1	ENSP00000262304	Polycystin-1; Component of a heteromeric calcium-permeable ion channel formed by PKD1 and PKD2 that is activated by interaction between PKD1 and a Wnt family member, such as WNT3A and WNT9B. Both PKD1 and PKD2 are required for channel activity. Involved in renal tubulogenesis. Involved in fluid- flow mechanosensation by the primary cilium in renal epithelium (By similarity). Acts as a regulator o…
Trrap	ENSMUSP00000098035	Transformation/transcription domain-associated protein; Adapter protein, which is found in various multiprotein chromatin complexes with histone acetyltransferase activity (HAT), which gives a specific tag for epigenetic transcription activation. Component of the NuA4 histone acetyltransferase complex which is responsible for acetylation of nucleosomal histones H4 and H2A. Plays a central role in…	TRRAP	ENSP00000352925	Transformation/transcription domain-associated protein; Adapter protein, which is found in various multiprotein chromatin complexes with histone acetyltransferase activity (HAT), which gives a specific tag for epigenetic transcription activation. Component of the NuA4 histone acetyltransferase complex which is responsible for acetylation of nucleosomal histones H4 and H2A. Plays a central role in…
St3gal2	ENSMUSP00000034197	CMP-N-acetylneuraminate-beta-galactosamide-alpha-2,3-sialyltransferase 2; Responsible for the synthesis of the sequence NeuAc-alpha- 2,3-Gal-beta-1,3-GalNAc- found in terminal carbohydrate groups of certain glycoproteins, oligosaccharides and glycolipids. SIAT4A and SIAT4B sialylate the same acceptor substrates but exhibit different Km values.	ST3GAL2	ENSP00000377257	CMP-N-acetylneuraminate-beta-galactosamide-alpha-2,3-sialyltransferase 2; Responsible for the synthesis of the sequence NeuAc-alpha- 2,3-Gal-beta-1,3-GalNAc- found in terminal carbohydrate groups of certain glycoproteins, oligosaccharides and glycolipids. SIAT4A and SIAT4B sialylate the same acceptor substrates but exhibit different Km values; Belongs to the glycosyltransferase 29 family.
Ccsap	ENSMUSP00000113319	Centriole, cilia and spindle-associated protein; Plays a role in microtubule (MT) stabilization and this stabilization involves the maintenance of NUMA1 at the spindle poles. Colocalizes with polyglutamylated MTs to promote MT stabilization and regulate bipolar spindle formation in mitosis. Binding of CCSAP to centrosomes and the spindle around centrosomes during mitosis inhibits MT depolymerizat…	CCSAP	ENSP00000284617	Centriole, cilia and spindle-associated protein; Plays a role in microtubule (MT) stabilization and this stabilization involves the maintenance of NUMA1 at the spindle poles. Colocalizes with polyglutamylated MTs to promote MT stabilization and regulate bipolar spindle formation in mitosis. Binding of CCSAP to centrosomes and the spindle around centrosomes during mitosis inhibits MT depolymerizat…
Snrnp200	ENSMUSP00000099509	U5 small nuclear ribonucleoprotein 200 kDa helicase; Plays role in pre-mRNA splicing as core component of precatalytic, catalytic and postcatalytic spliceosomal complexes. Involved in spliceosome assembly, activation and disassembly. Mediates changes in the dynamic network of RNA-RNA interactions in the spliceosome. Catalyzes the ATP-dependent unwinding of U4/U6 RNA duplices, an essential step in…	SNRNP200	ENSP00000317123	U5 small nuclear ribonucleoprotein 200 kDa helicase; Plays role in pre-mRNA splicing as core component of precatalytic, catalytic and postcatalytic spliceosomal complexes. Involved in spliceosome assembly, activation and disassembly. Mediates changes in the dynamic network of RNA-RNA interactions in the spliceosome. Catalyzes the ATP-dependent unwinding of U4/U6 RNA duplices, an essential step in…
Mbd5	ENSMUSP00000036847	Methyl-CpG-binding domain protein 5; Binds to heterochromatin. Does not interact with either methylated or unmethylated DNA (in vitro) (By similarity).	MBD5	ENSP00000386049	Methyl-CpG-binding domain protein 5; Binds to heterochromatin. Does not interact with either methylated or unmethylated DNA (in vitro).
Sugp2	ENSMUSP00000128029	SURP and G-patch domain-containing protein 2; May play a role in mRNA splicing.	SUGP2	ENSP00000472914	SURP and G-patch domain-containing protein 2; May play a role in mRNA splicing.
Gramd1b	ENSMUSP00000048126	Protein Aster-B; Cholesterol transporter that mediates non-vesicular transport of cholesterol from the plasma membrane (PM) to the endoplasmic reticulum (ER). Contains unique domains for binding cholesterol and the PM, thereby serving as a molecular bridge for the transfer of cholesterol from the PM to the ER. Plays a crucial role in cholesterol homeostasis in the adrenal gland and has the unique…	GRAMD1B	ENSP00000402457	Protein Aster-B; Cholesterol transporter that mediates non-vesicular transport of cholesterol from the plasma membrane (PM) to the endoplasmic reticulum (ER) (By similarity). Contains unique domains for binding cholesterol and the PM, thereby serving as a molecular bridge for the transfer of cholesterol from the PM to the ER (By similarity). Plays a crucial role in cholesterol homeostasis in the …
Fry	ENSMUSP00000084454	Protein furry homolog; Plays a crucial role in the structural integrity of mitotic centrosomes and in the maintenance of spindle bipolarity by promoting PLK1 activity at the spindle poles in early mitosis. May function as a scaffold promoting the interaction between AURKA and PLK1, thereby enhancing AURKA-mediated PLK1 phosphorylation. Belongs to the furry protein family.	FRY	ENSP00000445043	Protein furry homolog; Plays a crucial role in the structural integrity of mitotic centrosomes and in the maintenance of spindle bipolarity by promoting PLK1 activity at the spindle poles in early mitosis. May function as a scaffold promoting the interaction between AURKA and PLK1, thereby enhancing AURKA-mediated PLK1 phosphorylation. Belongs to the furry protein family.
Hcfc1	ENSMUSP00000033761	HCF C-terminal chain 1; Involved in control of the cell cycle. Also antagonizes transactivation by ZBTB17 and GABP2; represses ZBTB17 activation of the p15(INK4b) promoter and inhibits its ability to recruit p300 (By similarity). Coactivator for EGR2 and GABP2 (By similarity). Tethers the chromatin modifying Set1/Ash2 histone H3 'Lys-4' methyltransferase (H3K4me) and Sin3 histone deacetylase (HDA…	HCFC1	ENSP00000309555	HCF C-terminal chain 1; Involved in control of the cell cycle. Also antagonizes transactivation by ZBTB17 and GABP2; represses ZBTB17 activation of the p15(INK4b) promoter and inhibits its ability to recruit p300. Coactivator for EGR2 and GABP2. Tethers the chromatin modifying Set1/Ash2 histone H3 'Lys-4' methyltransferase (H3K4me) and Sin3 histone deacetylase (HDAC) complexes (involved in the ac…
Pcmtd2	ENSMUSP00000029116	Protein-L-isoaspartate O-methyltransferase domain-containing protein 2.	PCMTD2	ENSP00000307854	protein-L-isoaspartate O-methyltransferase domain containing 2; Belongs to the methyltransferase superfamily. L- isoaspartyl/D-aspartyl protein methyltransferase family.
Smc3	ENSMUSP00000025930	Structural maintenance of chromosomes protein 3; Central component of cohesin, a complex required for chromosome cohesion during the cell cycle. The cohesin complex may form a large proteinaceous ring within which sister chromatids can be trapped. At anaphase, the complex is cleaved and dissociates from chromatin, allowing sister chromatids to segregate. Cohesion is coupled to DNA replication and…	SMC3	ENSP00000354720	Structural maintenance of chromosomes protein 3; Central component of cohesin, a complex required for chromosome cohesion during the cell cycle. The cohesin complex may form a large proteinaceous ring within which sister chromatids can be trapped. At anaphase, the complex is cleaved and dissociates from chromatin, allowing sister chromatids to segregate. Cohesion is coupled to DNA replication and…
Arhgef17	ENSMUSP00000102647	Rho guanine nucleotide exchange factor 17; Acts as guanine nucleotide exchange factor (GEF) for RhoA GTPases.	ARHGEF17	ENSP00000263674	Rho guanine nucleotide exchange factor 17; Acts as guanine nucleotide exchange factor (GEF) for RhoA GTPases.
Top1	ENSMUSP00000105094	DNA topoisomerase 1; Releases the supercoiling and torsional tension of DNA introduced during the DNA replication and transcription by transiently cleaving and rejoining one strand of the DNA duplex. Introduces a single-strand break via transesterification at a target site in duplex DNA. The scissile phosphodiester is attacked by the catalytic tyrosine of the enzyme, resulting in the formation of…	TOP1	ENSP00000354522	DNA topoisomerase 1; Releases the supercoiling and torsional tension of DNA introduced during the DNA replication and transcription by transiently cleaving and rejoining one strand of the DNA duplex. Introduces a single-strand break via transesterification at a target site in duplex DNA. The scissile phosphodiester is attacked by the catalytic tyrosine of the enzyme, resulting in the formation of…
Ubp1	ENSMUSP00000081946	Upstream-binding protein 1; Functions as a transcriptional activator in a promoter context-dependent manner. Involved in regulation of the alpha-globin gene in erythroid cells. Activation of the alpha-globin promoter in erythroid cells is via synergistic interaction with TFCP2. Functions as a trans-acting factor that regulates the domestic strain CYP2D9 gene through specific association with the …	UBP1	ENSP00000283629	Upstream-binding protein 1; Functions as a transcriptional activator in a promoter context-dependent manner. Modulates the placental expression of CYP11A1. Involved in regulation of the alpha-globin gene in erythroid cells. Activation of the alpha-globin promoter in erythroid cells is via synergistic interaction with TFCP2 (By similarity). Involved in regulation of the alpha-globin gene in erythr…
Srpk1	ENSMUSP00000116259	SRSF protein kinase 1; Serine/arginine-rich protein-specific kinase which specifically phosphorylates its substrates at serine residues located in regions rich in arginine/serine dipeptides, known as RS domains and is involved in the phosphorylation of SR splicing factors and the regulation of splicing. Plays a central role in the regulatory network for splicing, controlling the intranuclear dist…	SRPK1	ENSP00000362931	SRSF protein kinase 1; Serine/arginine-rich protein-specific kinase which specifically phosphorylates its substrates at serine residues located in regions rich in arginine/serine dipeptides, known as RS domains and is involved in the phosphorylation of SR splicing factors and the regulation of splicing. Plays a central role in the regulatory network for splicing, controlling the intranuclear dist…
Lin7a	ENSMUSP00000020057	Protein lin-7 homolog A; Plays a role in establishing and maintaining the asymmetric distribution of channels and receptors at the plasma membrane of polarized cells. Forms membrane-associated multiprotein complexes that may regulate delivery and recycling of proteins to the correct membrane domains. The tripartite complex composed of LIN7 (LIN7A, LIN7B or LIN7C), CASK and APBA1 may have the pote…	LIN7A	ENSP00000447488	Protein lin-7 homolog A; Plays a role in establishing and maintaining the asymmetric distribution of channels and receptors at the plasma membrane of polarized cells. Forms membrane-associated multiprotein complexes that may regulate delivery and recycling of proteins to the correct membrane domains. The tripartite complex composed of LIN7 (LIN7A, LIN7B or LIN7C), CASK and APBA1 may have the pote…
Trim44	ENSMUSP00000099633	Tripartite motif-containing protein 44; May play a role in the process of differentiation and maturation of neuronal cells (By similarity). May regulate the activity of TRIM17 (By similarity). Is a negative regulator of PAX6 expression (By similarity).	TRIM44	ENSP00000299413	Tripartite motif-containing protein 44; May play a role in the process of differentiation and maturation of neuronal cells (By similarity). May regulate the activity of TRIM17. Is a negative regulator of PAX6 expression.
Grik5	ENSMUSP00000003468	Glutamate receptor ionotropic, kainate 5; Receptor for glutamate. L-glutamate acts as an excitatory neurotransmitter at many synapses in the central nervous system. The postsynaptic actions of Glu are mediated by a variety of receptors that are named according to their selective agonists. This receptor binds kainate > quisqualate = glutamate >> AMPA.	GRIK5	ENSP00000301218	Glutamate receptor ionotropic, kainate 5; Receptor for glutamate. L-glutamate acts as an excitatory neurotransmitter at many synapses in the central nervous system. The postsynaptic actions of Glu are mediated by a variety of receptors that are named according to their selective agonists. This receptor binds kainate > quisqualate > domoate > L-glutamate >> AMPA >> NMDA = 1S,3R- ACPD; Belongs to t…
Mark2	ENSMUSP00000131684	Serine/threonine-protein kinase MARK2; Serine/threonine-protein kinase. Involved in cell polarity and microtubule dynamics regulation. Phosphorylates CRTC2/TORC2, DCX, HDAC7, KIF13B, MAP2, MAP4 and RAB11FIP2. Phosphorylates the microtubule-associated protein MAPT/TAU. Plays a key role in cell polarity by phosphorylating the microtubule-associated proteins MAP2, MAP4 and MAPT/TAU at KXGS motifs, c…	MARK2	ENSP00000385751	Serine/threonine-protein kinase MARK2; Serine/threonine-protein kinase. Involved in cell polarity and microtubule dynamics regulation. Phosphorylates CRTC2/TORC2, DCX, HDAC7, KIF13B, MAP2, MAP4 and RAB11FIP2. Phosphorylates the microtubule-associated protein MAPT/TAU. Plays a key role in cell polarity by phosphorylating the microtubule-associated proteins MAP2, MAP4 and MAPT/TAU at KXGS motifs, c…
Pias1	ENSMUSP00000096248	E3 SUMO-protein ligase PIAS1; Functions as an E3-type small ubiquitin-like modifier (SUMO) ligase, stabilizing the interaction between UBE2I and the substrate, and as a SUMO-tethering factor. Plays a crucial role as a transcriptional coregulation in various cellular pathways, including the STAT pathway, the p53 pathway and the steroid hormone signaling pathway. In vitro, binds A/T-rich DNA (By si…	PIAS1	ENSP00000438574	E3 SUMO-protein ligase PIAS1; Functions as an E3-type small ubiquitin-like modifier (SUMO) ligase, stabilizing the interaction between UBE2I and the substrate, and as a SUMO-tethering factor. Plays a crucial role as a transcriptional coregulation in various cellular pathways, including the STAT pathway, the p53 pathway and the steroid hormone signaling pathway. In vitro, binds A/T-rich DNA. The e…
Med13	ENSMUSP00000044268	Mediator of RNA polymerase II transcription subunit 13; Component of the Mediator complex, a coactivator involved in the regulated transcription of nearly all RNA polymerase II-dependent genes. Mediator functions as a bridge to convey information from gene- specific regulatory proteins to the basal RNA polymerase II transcription machinery. Mediator is recruited to promoters by direct interaction…	MED13	ENSP00000380888	Mediator of RNA polymerase II transcription subunit 13; Component of the Mediator complex, a coactivator involved in the regulated transcription of nearly all RNA polymerase II-dependent genes. Mediator functions as a bridge to convey information from gene- specific regulatory proteins to the basal RNA polymerase II transcription machinery. Mediator is recruited to promoters by direct interaction…
Psip1	ENSMUSP00000030207	PC4 and SFRS1-interacting protein; Transcriptional coactivator involved in neuroepithelial stem cell differentiation and neurogenesis. Involved in particular in lens epithelial cell gene regulation and stress responses. May play an important role in lens epithelial to fiber cell terminal differentiation. May play a protective role during stress-induced apoptosis (By similarity).	PSIP1	ENSP00000370114	PC4 and SFRS1-interacting protein; Transcriptional coactivator involved in neuroepithelial stem cell differentiation and neurogenesis. Involved in particular in lens epithelial cell gene regulation and stress responses. May play an important role in lens epithelial to fiber cell terminal differentiation. May play a protective role during stress-induced apoptosis. Isoform 2 is a more general and s…
Ank3	ENSMUSP00000138326	Ankyrin-3; Membrane-cytoskeleton linker. May participate in the maintenance/targeting of ion channels and cell adhesion molecules at the nodes of Ranvier and axonal initial segments (By similarity). In skeletal muscle, required for costamere localization of DMD and betaDAG1. Regulates KCNA1 channel activity in function of dietary Mg(2+) levels, and thereby contributes to the regulation of renal M…	ANK3	ENSP00000280772	Ankyrin-3; In skeletal muscle, required for costamere localization of DMD and betaDAG1 (By similarity). Membrane-cytoskeleton linker. May participate in the maintenance/targeting of ion channels and cell adhesion molecules at the nodes of Ranvier and axonal initial segments. Regulates KCNA1 channel activity in function of dietary Mg(2+) levels, and thereby contributes to the regulation of renal M…
Dgkd	ENSMUSP00000027517	Diacylglycerol kinase.	DGKD	ENSP00000264057	Diacylglycerol kinase delta; May function as signaling molecule.
Gatad2b	ENSMUSP00000142514	Transcriptional repressor p66-beta; Transcriptional repressor (By similarity). Enhances MBD2- mediated repression. Efficient repression requires the presence of GATAD2A (By similarity). Targets MBD3 to discrete loci in the nucleus (By similarity). Plays a role in synapse development (By similarity).	GATAD2B	ENSP00000357644	Transcriptional repressor p66-beta; Transcriptional repressor. Enhances MBD2-mediated repression. Efficient repression requires the presence of GATAD2A. Targets MBD3 to discrete loci in the nucleus. May play a role in synapse development.
Tnrc6c	ENSMUSP00000101951	Trinucleotide repeat-containing gene 6C protein; Plays a role in RNA-mediated gene silencing by micro-RNAs (miRNAs). Required for miRNA-dependent translational repression of complementary mRNAs by argonaute family proteins As scaffoldng protein associates with argonaute proteins bound to partially complementary mRNAs and simultaneously can recruit CCR4-NOT and PAN deadenylase complexes (By simila…	TNRC6C	ENSP00000336783	Trinucleotide repeat-containing gene 6C protein; Plays a role in RNA-mediated gene silencing by micro-RNAs (miRNAs). Required for miRNA-dependent translational repression of complementary mRNAs by argonaute family proteins. As scaffoldng protein associates with argonaute proteins bound to partially complementary mRNAs and simultaneously can recruit CCR4-NOT and PAN deadenylase complexes.
Rasgef1c	ENSMUSP00000065619	Ras-GEF domain-containing family member 1C; Guanine nucleotide exchange factor (GEF).	RASGEF1C	ENSP00000377037	Ras-GEF domain-containing family member 1C; Guanine nucleotide exchange factor (GEF).
Camk2b	ENSMUSP00000087925	Calcium/calmodulin-dependent protein kinase type II subunit beta; Calcium/calmodulin-dependent protein kinase that functions autonomously after Ca(2+)/calmodulin-binding and autophosphorylation, and is involved in dendritic spine and synapse formation, neuronal plasticity and regulation of sarcoplasmic reticulum Ca(2+) transport in skeletal muscle. In neurons, plays an essential structural role i…	CAMK2B	ENSP00000379098	Calcium/calmodulin-dependent protein kinase type II subunit beta; Calcium/calmodulin-dependent protein kinase that functions autonomously after Ca(2+)/calmodulin-binding and autophosphorylation, and is involved in dendritic spine and synapse formation, neuronal plasticity and regulation of sarcoplasmic reticulum Ca(2+) transport in skeletal muscle. In neurons, plays an essential structural role i…
Hnrnpm	ENSMUSP00000120115	Heterogeneous nuclear ribonucleoprotein M; Pre-mRNA binding protein in vivo, binds avidly to poly(G) and poly(U) RNA homopolymers in vitro. Involved in splicing. Acts as a receptor for carcinoembryonic antigen in Kupffer cells, may initiate a series of signaling events leading to tyrosine phosphorylation of proteins and induction of IL-1 alpha, IL-6, IL-10 and tumor necrosis factor alpha cytokine…	HNRNPM	ENSP00000325376	Heterogeneous nuclear ribonucleoprotein M; Pre-mRNA binding protein in vivo, binds avidly to poly(G) and poly(U) RNA homopolymers in vitro. Involved in splicing. Acts as a receptor for carcinoembryonic antigen in Kupffer cells, may initiate a series of signaling events leading to tyrosine phosphorylation of proteins and induction of IL-1 alpha, IL-6, IL-10 and tumor necrosis factor alpha cytokine…
Sel1l3	ENSMUSP00000031090	Protein sel-1 homolog 3.	SEL1L3	ENSP00000382767	Protein sel-1 homolog 3; SEL1L family member 3.
Vps13b	ENSMUSP00000045490	Vacuolar protein sorting-associated protein 13B; May be involved in protein sorting in post Golgi membrane traffic; Belongs to the VPS13 family.	VPS13B	ENSP00000351346	Vacuolar protein sorting-associated protein 13B; May be involved in protein sorting in post Golgi membrane traffic; Belongs to the VPS13 family.
Cnnm4	ENSMUSP00000121317	Metal transporter CNNM4; Probable metal transporter. The interaction with the metal ion chaperone COX11 suggests that it may play a role in sensory neuron functions (By similarity). May play a role in biomineralization and retinal function.	CNNM4	ENSP00000366275	Metal transporter CNNM4; Probable metal transporter. The interaction with the metal ion chaperone COX11 suggests that it may play a role in sensory neuron functions (By similarity). May play a role in biomineralization and retinal function.
Syne1	ENSMUSP00000039440	Nesprin-1; Multi-isomeric modular protein which forms a linking network between organelles and the actin cytoskeleton to maintain the subcellular spatial organization. As a component of the LINC (LInker of Nucleoskeleton and Cytoskeleton) complex involved in the connection between the nuclear lamina and the cytoskeleton. The nucleocytoplasmic interactions established by the LINC complex play an i…	SYNE1	ENSP00000356224	Nesprin-1; Multi-isomeric modular protein which forms a linking network between organelles and the actin cytoskeleton to maintain the subcellular spatial organization. As a component of the LINC (LInker of Nucleoskeleton and Cytoskeleton) complex involved in the connection between the nuclear lamina and the cytoskeleton. The nucleocytoplasmic interactions established by the LINC complex play an i…
Rhot2	ENSMUSP00000044639	Mitochondrial Rho GTPase 2; Mitochondrial GTPase involved in mitochondrial trafficking. Probably involved in control of anterograde transport of mitochondria and their subcellular distribution (By similarity).	RHOT2	ENSP00000321971	Mitochondrial Rho GTPase 2; Mitochondrial GTPase involved in mitochondrial trafficking. Probably involved in control of anterograde transport of mitochondria and their subcellular distribution (By similarity).
Nktr	ENSMUSP00000035112	NK-tumor recognition protein; PPIase that catalyzes the cis-trans isomerization of proline imidic peptide bonds in oligopeptides and may therefore assist protein folding. Component of a putative tumor-recognition complex involved in the function of NK cells.	NKTR	ENSP00000232978	NK-tumor recognition protein; PPIase that catalyzes the cis-trans isomerization of proline imidic peptide bonds in oligopeptides and may therefore assist protein folding. Component of a putative tumor-recognition complex involved in the function of NK cells.
Aak1	ENSMUSP00000086948	AP2-associated protein kinase 1; Regulates clathrin-mediated endocytosis by phosphorylating the AP2M1/mu2 subunit of the adaptor protein complex 2 (AP-2) which ensures high affinity binding of AP-2 to cargo membrane proteins during the initial stages of endocytosis. Isoform 1 and isoform 2 display similar levels of kinase activity towards AP2M1. Regulates phosphorylation of other AP-2 subunits as…	AAK1	ENSP00000386456	AP2-associated protein kinase 1; Regulates clathrin-mediated endocytosis by phosphorylating the AP2M1/mu2 subunit of the adaptor protein complex 2 (AP-2) which ensures high affinity binding of AP-2 to cargo membrane proteins during the initial stages of endocytosis. Isoform 1 and isoform 2 display similar levels of kinase activity towards AP2M1. Regulates phosphorylation of other AP-2 subunits as…
D6wsu163e	ENSMUSP00000032497	Protein C12orf4 homolog; Plays a role in mast cell degranulation.	C12ORF4	ENSP00000261250	Protein C12orf4; Plays a role in mast cell degranulation.
Tardbp	ENSMUSP00000081142	TAR DNA-binding protein 43; RNA-binding protein that is involved in various steps of RNA biogenesis and processing. Preferentially binds, via its two RNA recognition motifs RRM1 and RRM2, to GU-repeats on RNA molecules predominantly localized within long introns and in the 3'UTR of mRNAs. In turn, regulates the splicing of many non-coding and protein-coding RNAs including proteins involved in neu…	TARDBP	ENSP00000240185	TAR DNA-binding protein 43; RNA-binding protein that is involved in various steps of RNA biogenesis and processing. Preferentially binds, via its two RNA recognition motifs RRM1 and RRM2, to GU-repeats on RNA molecules predominantly localized within long introns and in the 3'UTR of mRNAs. In turn, regulates the splicing of many non-coding and protein-coding RNAs including proteins involved in neu…
Kat7	ENSMUSP00000103362	Histone acetyltransferase KAT7; Component of the HBO1 complex which has a histone H4-specific acetyltransferase activity, a reduced activity toward histone H3 and is responsible for the bulk of histone H4 acetylation in vivo. Involved in H3K14 (histone H3 lysine 14) acetylation and cell proliferation. Through chromatin acetylation it may regulate DNA replication and act as a coactivator of TP53-d…	KAT7	ENSP00000259021	Histone acetyltransferase KAT7; Component of the HBO1 complex which has a histone H4-specific acetyltransferase activity, a reduced activity toward histone H3 and is responsible for the bulk of histone H4 acetylation in vivo. Involved in H3K14 (histone H3 lysine 14) acetylation and cell proliferation (By similarity). Through chromatin acetylation it may regulate DNA replication and act as a coact…
Celf3	ENSMUSP00000143344	CUGBP Elav-like family member 3; RNA-binding protein involved in the regulation of pre-mRNA alternative splicing. Mediates exon inclusion and/or exclusion in pre- mRNA that are subject to tissue-specific and developmentally regulated alternative splicing. Specifically activates exon 5 inclusion of cardiac isoforms of TNNT2 during heart remodeling at the juvenile to adult transition. Activates the…	CELF3	ENSP00000290583	CUGBP Elav-like family member 3; RNA-binding protein involved in the regulation of pre-mRNA alternative splicing. Mediates exon inclusion and/or exclusion in pre- mRNA that are subject to tissue-specific and developmentally regulated alternative splicing. Specifically activates exon 5 inclusion of cardiac isoforms of TNNT2 during heart remodeling at the juvenile to adult transition. Activates the…
Kbtbd7	ENSMUSP00000060768	Kelch repeat and BTB (POZ) domain-containing 7.	KBTBD7	ENSP00000368797	Kelch repeat and BTB domain containing 7.
Dgcr8	ENSMUSP00000009321	Microprocessor complex subunit DGCR8; Component of the microprocessor complex that acts as a RNA- and heme-binding protein that is involved in the initial step of microRNA (miRNA) biogenesis. Component of the microprocessor complex that is required to process primary miRNA transcripts (pri-miRNAs) to release precursor miRNA (pre-miRNA) in the nucleus. Within the microprocessor complex, DGCR8 func…	DGCR8	ENSP00000263209	Microprocessor complex subunit DGCR8; Component of the microprocessor complex that acts as a RNA- and heme-binding protein that is involved in the initial step of microRNA (miRNA) biogenesis. Component of the microprocessor complex that is required to process primary miRNA transcripts (pri-miRNAs) to release precursor miRNA (pre-miRNA) in the nucleus. Within the microprocessor complex, DGCR8 func…
Hnrnpdl	ENSMUSP00000121005	Heterogeneous nuclear ribonucleoprotein D-like; Acts as a transcriptional regulator. Promotes transcription repression (By similarity). Promotes transcription activation in differentiated myotubes. Binds to double- and single-stranded DNA sequences (By similarity). Binds to the transcription suppressor CATR sequence of the COX5B promoter. Binds with high affinity to RNA molecules that contain AU-…	HNRNPDL	ENSP00000483254	Heterogeneous nuclear ribonucleoprotein D-like; Acts as a transcriptional regulator. Promotes transcription repression. Promotes transcription activation in differentiated myotubes (By similarity). Binds to double- and single-stranded DNA sequences. Binds to the transcription suppressor CATR sequence of the COX5B promoter (By similarity). Binds with high affinity to RNA molecules that contain AU-…
Zfp532	ENSMUSP00000036582	Zinc finger protein 532; May be involved in transcriptional regulation; Belongs to the krueppel C2H2-type zinc-finger protein family.	ZNF532	ENSP00000338217	Zinc finger protein 532; May be involved in transcriptional regulation; Belongs to the krueppel C2H2-type zinc-finger protein family.
Cux1	ENSMUSP00000135223	Homeobox protein cut-like 1; Transcription factor involved in the control of neuronal differentiation in the brain. Regulates dendrite development and branching, and dendritic spine formation in cortical layers II-III. Also involved in the control of synaptogenesis (Probable). In addition, it has probably a broad role in mammalian development as a repressor of developmentally regulated gene expre…	CUX1	ENSP00000353401	Homeobox protein cut-like 1; Transcription factor involved in the control of neuronal differentiation in the brain. Regulates dendrite development and branching, and dendritic spine formation in cortical layers II-III. Also involved in the control of synaptogenesis. In addition, it has probably a broad role in mammalian development as a repressor of developmentally regulated gene expression. May …
Plxna2	ENSMUSP00000027952	Plexin-A2; Coreceptor for SEMA3A and SEMA6A. Necessary for signaling by SEMA6A and class 3 semaphorins and subsequent remodeling of the cytoskeleton. Plays a role in axon guidance, invasive growth and cell migration. Class 3 semaphorins bind to a complex composed of a neuropilin and a plexin. The plexin modulates the affinity of the complex for specific semaphorins, and its cytoplasmic domain is …	PLXNA2	ENSP00000356000	Plexin-A2; Coreceptor for SEMA3A and SEMA6A. Necessary for signaling by SEMA6A and class 3 semaphorins and subsequent remodeling of the cytoskeleton. Plays a role in axon guidance, invasive growth and cell migration. Class 3 semaphorins bind to a complex composed of a neuropilin and a plexin. The plexin modulates the affinity of the complex for specific semaphorins, and its cytoplasmic domain is …
Sp3	ENSMUSP00000099750	Transcription factor Sp3; Transcriptional factor that can act as an activator or repressor depending on isoform and/or post-translational modifications. Binds to GT and GC boxes promoter elements. Competes with SP1 for the GC-box promoters. Weak activator of transcription but can activate a number of genes involved in different processes such as cell-cycle regulation, hormone-induction and house-…	SP3	ENSP00000310301	Transcription factor Sp3; Transcriptional factor that can act as an activator or repressor depending on isoform and/or post-translational modifications. Binds to GT and GC boxes promoter elements. Competes with SP1 for the GC-box promoters. Weak activator of transcription but can activate a number of genes involved in different processes such as cell-cycle regulation, hormone-induction and house-…
Ssrp1	ENSMUSP00000076971	FACT complex subunit SSRP1; Component of the FACT complex, a general chromatin factor that acts to reorganize nucleosomes. The FACT complex is involved in multiple processes that require DNA as a template such as mRNA elongation, DNA replication and DNA repair. During transcription elongation the FACT complex acts as a histone chaperone that both destabilizes and restores nucleosomal structure. I…	SSRP1	ENSP00000278412	FACT complex subunit SSRP1; Component of the FACT complex, a general chromatin factor that acts to reorganize nucleosomes. The FACT complex is involved in multiple processes that require DNA as a template such as mRNA elongation, DNA replication and DNA repair. During transcription elongation the FACT complex acts as a histone chaperone that both destabilizes and restores nucleosomal structure. I…
Ilf3	ENSMUSP00000065770	Interleukin enhancer-binding factor 3; RNA-binding protein that plays an essential role in the biogenesis of circular RNAs (circRNAs) which are produced by back- splicing circularization of pre-mRNAs. Within the nucleus, promotes circRNAs processing by stabilizing the regulatory elements residing in the flanking introns of the circularized exons. Plays thereby a role in the back-splicing of a sub…	ILF3	ENSP00000404121	Interleukin enhancer-binding factor 3; RNA-binding protein that plays an essential role in the biogenesis of circular RNAs (circRNAs) which are produced by back- splicing circularization of pre-mRNAs. Within the nucleus, promotes circRNAs processing by stabilizing the regulatory elements residing in the flanking introns of the circularized exons. Plays thereby a role in the back-splicing of a sub…
Atp8b2	ENSMUSP00000128423	Phospholipid-transporting ATPase ID; Catalytic component of a P4-ATPase flippase complex which catalyzes the hydrolysis of ATP coupled to the transport of aminophospholipids from the outer to the inner leaflet of various membranes and ensures the maintenance of asymmetric distribution of phospholipids. Phospholipid translocation seems also to be implicated in vesicle formation and in uptake of li…	ATP8B2	ENSP00000500034	Phospholipid-transporting ATPase ID; Catalytic component of a P4-ATPase flippase complex which catalyzes the hydrolysis of ATP coupled to the transport of aminophospholipids from the outer to the inner leaflet of various membranes and ensures the maintenance of asymmetric distribution of phospholipids. Phospholipid translocation seems also to be implicated in vesicle formation and in uptake of li…
Celf1	ENSMUSP00000107079	CUGBP Elav-like family member 1; RNA-binding protein implicated in the regulation of several post-transcriptional events. Involved in pre-mRNA alternative splicing, mRNA translation and stability. Mediates exon inclusion and/or exclusion in pre-mRNA that are subject to tissue-specific and developmentally regulated alternative splicing (By similarity). Specifically activates exon 5 inclusion of ca…	CELF1	ENSP00000436864	CUGBP Elav-like family member 1; RNA-binding protein implicated in the regulation of several post-transcriptional events. Involved in pre-mRNA alternative splicing, mRNA translation and stability. Mediates exon inclusion and/or exclusion in pre-mRNA that are subject to tissue-specific and developmentally regulated alternative splicing. Specifically activates exon 5 inclusion of cardiac isoforms o…
Vipr1	ENSMUSP00000035115	Vasoactive intestinal polypeptide receptor 1; This is a receptor for VIP. The activity of this receptor is mediated by G proteins which activate adenylyl cyclase; Belongs to the G-protein coupled receptor 2 family.	VIPR1	ENSP00000327246	Vasoactive intestinal polypeptide receptor 1; This is a receptor for VIP. The activity of this receptor is mediated by G proteins which activate adenylyl cyclase. The affinity is VIP = PACAP-27 > PACAP-38.
Fam117b	ENSMUSP00000041671	Protein FAM117B.	FAM117B	ENSP00000376071	Protein FAM117B; Family with sequence similarity 117 member B.
Cdk12	ENSMUSP00000103162	Cyclin-dependent kinase 12; Cyclin-dependent kinase that phosphorylates the C-terminal domain (CTD) of the large subunit of RNA polymerase II (POLR2A), thereby acting as a key regulator of transcription elongation. Regulates the expression of genes involved in DNA repair and is required for the maintenance of genomic stability. Preferentially phosphorylates 'Ser-5' in CTD repeats that are already…	CDK12	ENSP00000398880	Cyclin-dependent kinase 12; Cyclin-dependent kinase that phosphorylates the C-terminal domain (CTD) of the large subunit of RNA polymerase II (POLR2A), thereby acting as a key regulator of transcription elongation. Regulates the expression of genes involved in DNA repair and is required for the maintenance of genomic stability. Preferentially phosphorylates 'Ser-5' in CTD repeats that are already…
Kdm2a	ENSMUSP00000047683	Lysine-specific demethylase 2A; Histone demethylase that specifically demethylates 'Lys-36' of histone H3, thereby playing a central role in histone code. Preferentially demethylates dimethylated H3 'Lys-36' residue while it has weak or no activity for mono- and tri-methylated H3 'Lys-36'. May also recognize and bind to some phosphorylated proteins and promote their ubiquitination and degradation…	KDM2A	ENSP00000432786	Lysine-specific demethylase 2A; Histone demethylase that specifically demethylates 'Lys-36' of histone H3, thereby playing a central role in histone code. Preferentially demethylates dimethylated H3 'Lys-36' residue while it has weak or no activity for mono- and tri-methylated H3 'Lys-36'. May also recognize and bind to some phosphorylated proteins and promote their ubiquitination and degradation…
Ip6k2	ENSMUSP00000082091	Inositol hexakisphosphate kinase 2; Converts inositol hexakisphosphate (InsP6) to diphosphoinositol pentakisphosphate (InsP7/PP-InsP5) (By similarity). May play a role in the regulation of Na(+)-dependent phosphate cotransport, possibly via its role in diphosphoinositol pentakisphosphate (InsP7/PP-InsP5) biosynthesis (By similarity).	IP6K2	ENSP00000331103	Inositol hexakisphosphate kinase 2; Converts inositol hexakisphosphate (InsP6) to diphosphoinositol pentakisphosphate (InsP7/PP-InsP5).
Ddx6	ENSMUSP00000128421	Probable ATP-dependent RNA helicase DDX6; In the process of mRNA degradation, plays a role in mRNA decapping (By similarity). Blocks autophagy in nutrient-rich conditions by repressing the expression of ATG-related genes through degradation of their transcripts ; Belongs to the DEAD box helicase family. DDX6/DHH1 subfamily.	DDX6	ENSP00000478754	Probable ATP-dependent RNA helicase DDX6; In the process of mRNA degradation, plays a role in mRNA decapping. Blocks autophagy in nutrient-rich conditions by repressing the expression of ATG-related genes through degradation of their transcripts. Belongs to the DEAD box helicase family. DDX6/DHH1 subfamily.
Trim11	ENSMUSP00000104438	E3 ubiquitin-protein ligase TRIM11; E3 ubiquitin-protein ligase that promotes the degradation of insoluble ubiquitinated proteins, including insoluble PAX6, poly-Gln repeat expanded HTT and poly-Ala repeat expanded ARX. Mediates PAX6 ubiquitination leading to proteasomal degradation, thereby modulating cortical neurogenesis. May also inhibit PAX6 transcriptional activity, possibly in part by prev…	TRIM11	ENSP00000284551	E3 ubiquitin-protein ligase TRIM11; E3 ubiquitin-protein ligase that promotes the degradation of insoluble ubiquitinated proteins, including insoluble PAX6, poly-Gln repeat expanded HTT and poly-Ala repeat expanded ARX. Mediates PAX6 ubiquitination leading to proteasomal degradation, thereby modulating cortical neurogenesis. May also inhibit PAX6 transcriptional activity, possibly in part by prev…
Prcc	ENSMUSP00000005015	Papillary Renal Cell carcinoma (Translocation-associated).	PRCC	ENSP00000271526	Proline-rich protein PRCC; May regulate cell cycle progression through interaction with MAD2L2.
Mpp3	ENSMUSP00000102786	MAGUK p55 subfamily member 3; Belongs to the MAGUK family.	MPP3	ENSP00000381430	MAGUK p55 subfamily member 3; Membrane palmitoylated protein 3; Belongs to the MAGUK family.
Ncoa3	ENSMUSP00000085416	Nuclear receptor coactivator 3; Nuclear receptor coactivator that directly binds nuclear receptors and stimulates the transcriptional activities in a hormone- dependent fashion. Plays a central role in creating a multisubunit coactivator complex, probably via remodeling of chromatin. Involved in the coactivation of different nuclear receptors, such as for steroids (GR and ER), retinoids (RARs and…	NCOA3	ENSP00000361066	Nuclear receptor coactivator 3; Nuclear receptor coactivator that directly binds nuclear receptors and stimulates the transcriptional activities in a hormone- dependent fashion. Plays a central role in creating a multisubunit coactivator complex, which probably acts via remodeling of chromatin. Involved in the coactivation of different nuclear receptors, such as for steroids (GR and ER), retinoid…
Rc3h1	ENSMUSP00000124871	Roquin-1; Post-transcriptional repressor of mRNAs containing a conserved stem loop motif, called constitutive decay element (CDE), which is often located in the 3'-UTR, as in HMGXB3, ICOS, IER3, NFKBID, NFKBIZ, PPP1R10, TNF, TNFRSF4 and in many more mRNAs. Cleaves translationally inactive mRNAs harboring a stem-loop (SL), often located in their 3'-UTRs, during the early phase of inflammation in a…	RC3H1	ENSP00000356669	Roquin-1; Post-transcriptional repressor of mRNAs containing a conserved stem loop motif, called constitutive decay element (CDE), which is often located in the 3'-UTR, as in HMGXB3, ICOS, IER3, NFKBID, NFKBIZ, PPP1R10, TNF, TNFRSF4 and in many more mRNAs. Cleaves translationally inactive mRNAs harboring a stem-loop (SL), often located in their 3'-UTRs, during the early phase of inflammation in a…
Zfp827	ENSMUSP00000096214	Zinc finger protein 827; May be involved in transcriptional regulation.	ZNF827	ENSP00000421863	Zinc finger protein 827; May be involved in transcriptional regulation; Belongs to the krueppel C2H2-type zinc-finger protein family.
Ctcf	ENSMUSP00000005841	Transcriptional repressor CTCF; Chromatin binding factor that binds to DNA sequence specific sites. Involved in transcriptional regulation by binding to chromatin insulators and preventing interaction between promoter and nearby enhancers and silencers. Acts as transcriptional repressor binding to promoters of vertebrate MYC gene and BAG1 gene. Also binds to the PLK and PIM1 promoters. Acts as a …	CTCF	ENSP00000494538	Transcriptional repressor CTCF; Chromatin binding factor that binds to DNA sequence specific sites. Involved in transcriptional regulation by binding to chromatin insulators and preventing interaction between promoter and nearby enhancers and silencers. Acts as transcriptional repressor binding to promoters of vertebrate MYC gene and BAG1 gene. Also binds to the PLK and PIM1 promoters. Acts as a …
Zfp523	ENSMUSP00000073226	Zinc finger protein 76; May be involved in transcriptional regulation.	ZNF76	ENSP00000363064	Zinc finger protein 76; May be involved in transcriptional regulation.
Rbm10	ENSMUSP00000111032	RNA-binding protein 10; Not known. Binds to RNA homopolymers, with a preference for poly(G) and poly(U) and little for poly(A) (By similarity). May bind to specific miRNA hairpins (By similarity).	RBM10	ENSP00000328848	RNA-binding protein 10; May be involved in post-transcriptional processing, most probably in mRNA splicing. Binds to RNA homopolymers, with a preference for poly(G) and poly(U) and little for poly(A) (By similarity). May bind to specific miRNA hairpins.
Gtf2a1	ENSMUSP00000021345	Transcription initiation factor IIA alpha chain; TFIIA is a component of the transcription machinery of RNA polymerase II and plays an important role in transcriptional activation. TFIIA in a complex with TBP mediates transcriptional activity (By similarity); Belongs to the TFIIA subunit 1 family.	GTF2A1	ENSP00000452454	Transcription initiation factor IIA alpha chain; TFIIA is a component of the transcription machinery of RNA polymerase II and plays an important role in transcriptional activation. TFIIA in a complex with TBP mediates transcriptional activity; Belongs to the TFIIA subunit 1 family.
Brd2	ENSMUSP00000025193	Bromodomain-containing protein 2; Binds hyperacetylated chromatin and plays a role in the regulation of transcription, probably by chromatin remodeling. Regulates transcription of the CCND1 gene. Plays a role in nucleosome assembly (By similarity). May play a role in spermatogenesis or folliculogenesis.	BRD2	ENSP00000378702	Bromodomain-containing protein 2; May play a role in spermatogenesis or folliculogenesis (By similarity). Binds hyperacetylated chromatin and plays a role in the regulation of transcription, probably by chromatin remodeling. Regulates transcription of the CCND1 gene. Plays a role in nucleosome assembly.
Kat6a	ENSMUSP00000038181	Histone acetyltransferase KAT6A; Histone acetyltransferase that acetylates lysine residues in histone H3 and histone H4 (in vitro). Component of the MOZ/MORF complex which has a histone H3 acetyltransferase activity. May act as a transcriptional coactivator for RUNX1 and RUNX2 (By similarity). Acetylates p53/TP53 at 'Lys-120' and 'Lys-382' and controls its transcriptional activity via association…	KAT6A	ENSP00000265713	Histone acetyltransferase KAT6A; Histone acetyltransferase that acetylates lysine residues in histone H3 and histone H4 (in vitro). Component of the MOZ/MORF complex which has a histone H3 acetyltransferase activity. May act as a transcriptional coactivator for RUNX1 and RUNX2. Acetylates p53/TP53 at 'Lys-120' and 'Lys-382' and controls its transcriptional activity via association with PML.
Map3k2	ENSMUSP00000094326	Mitogen-activated protein kinase kinase kinase 2; Component of a protein kinase signal transduction cascade. Regulates the JNK and ERK5 pathways by phosphorylating and activating MAP2K5 and MAP2K7. Plays a role in caveolae kiss-and-run dynamics (By similarity).	MAP3K2	ENSP00000387246	Mitogen-activated protein kinase kinase kinase 2; Component of a protein kinase signal transduction cascade. Regulates the JNK and ERK5 pathways by phosphorylating and activating MAP2K5 and MAP2K7 (By similarity). Plays a role in caveolae kiss-and- run dynamics.
Golga2	ENSMUSP00000097768	Golgin subfamily A member 2; Peripheral membrane component of the cis-Golgi stack that acts as a membrane skeleton that maintains the structure of the Golgi apparatus, and as a vesicle thether that facilitates vesicle fusion to the Golgi membrane. Required for normal protein transport from the endoplasmic reticulum to the Golgi apparatus and the cell membrane. Together with p115/USO1 and STX5, in…	GOLGA8A	ENSP00000352111	Golgin subfamily A member 8A; May be involved in maintaining Golgi structure.
Ap3d1	ENSMUSP00000020420	AP-3 complex subunit delta-1; Part of the AP-3 complex, an adaptor-related complex which is not clathrin-associated. The complex is associated with the Golgi region as well as more peripheral structures. It facilitates the budding of vesicles from the Golgi membrane and may be directly involved in trafficking to lysosomes (By similarity). Involved in process of CD8+ T-cell and NK cell degranulati…	AP3D1	ENSP00000495274	AP-3 complex subunit delta-1; Part of the AP-3 complex, an adaptor-related complex which is not clathrin-associated. The complex is associated with the Golgi region as well as more peripheral structures. It facilitates the budding of vesicles from the Golgi membrane and may be directly involved in trafficking to lysosomes. Involved in process of CD8+ T- cell and NK cell degranulation. In concert …
Trim9	ENSMUSP00000106151	E3 ubiquitin-protein ligase TRIM9; E3 ubiquitin-protein ligase which ubiquitinates itself in cooperation with an E2 enzyme UBE2D2/UBC4 and serves as a targeting signal for proteasomal degradation. May play a role in regulation of neuronal functions. May act as a regulator of synaptic vesicle exocytosis by controlling the availability of SNAP25 for the SNARE complex formation; Belongs to the TRIM/…	TRIM9	ENSP00000298355	E3 ubiquitin-protein ligase TRIM9; E3 ubiquitin-protein ligase which ubiquitinates itself in cooperation with an E2 enzyme UBE2D2/UBC4 and serves as a targeting signal for proteasomal degradation. May play a role in regulation of neuronal functions and may also participate in the formation or breakdown of abnormal inclusions in neurodegenerative disorders. May act as a regulator of synaptic vesic…
Zfyve28	ENSMUSP00000092464	Lateral signaling target protein 2 homolog; Negative regulator of epidermal growth factor receptor (EGFR) signaling. Acts by promoting EGFR degradation in endosomes when not monoubiquitinated (By similarity); Belongs to the lst-2 family.	ZFYVE28	ENSP00000290974	Lateral signaling target protein 2 homolog; Negative regulator of epidermal growth factor receptor (EGFR) signaling. Acts by promoting EGFR degradation in endosomes when not monoubiquitinated; Belongs to the lst-2 family.
C2cd5	ENSMUSP00000145373	C2 domain-containing protein 5; Required for insulin-stimulated glucose transport and glucose transporter SLC2A4/GLUT4 translocation from intracellular glucose storage vesicle (GSV) to the plasma membrane (PM) in adipocytes. Binds phospholipid membranes in a calcium-dependent manner and is necessary for the optimal membrane fusion between SLC2A4/GLUT4 GSV and the PM.	C2CD5	ENSP00000443204	C2 domain-containing protein 5; Required for insulin-stimulated glucose transport and glucose transporter SLC2A4/GLUT4 translocation from intracellular glucose storage vesicle (GSV) to the plasma membrane (PM) in adipocytes. Binds phospholipid membranes in a calcium-dependent manner and is necessary for the optimal membrane fusion between SLC2A4/GLUT4 GSV and the PM.
Unc13b	ENSMUSP00000103586	Protein unc-13 homolog B; Plays a role in vesicle maturation during exocytosis as a target of the diacylglycerol second messenger pathway. Is involved in neurotransmitter release by acting in synaptic vesicle priming prior to vesicle fusion and participates in the activity-depending refilling of readily releasable vesicle pool (RRP) (By similarity). Essential for synaptic vesicle maturation in a …	UNC13B	ENSP00000479261	Protein unc-13 homolog B; Plays a role in vesicle maturation during exocytosis as a target of the diacylglycerol second messenger pathway. Is involved in neurotransmitter release by acting in synaptic vesicle priming prior to vesicle fusion and participates in the activity-depending refilling of readily releasable vesicle pool (RRP) (By similarity). Essential for synaptic vesicle maturation in a …
Mvp	ENSMUSP00000127250	Major vault protein; Required for normal vault structure. Vaults are multi-subunit structures that may act as scaffolds for proteins involved in signal transduction. Vaults may also play a role in nucleo-cytoplasmic transport. Down-regulates IFNG-mediated STAT1 signaling and subsequent activation of JAK. Down-regulates SRC activity and signaling through MAP kinases (By similarity).	AC009133
Cdadc1	ENSMUSP00000153357	Cytidine and dCMP deaminase domain-containing protein 1; May play an important role in testicular development and spermatogenesis.	CDADC1	ENSP00000251108	Cytidine and dCMP deaminase domain-containing protein 1; May play an important role in testicular development and spermatogenesis; Belongs to the cytidine and deoxycytidylate deaminase family.
Srsf10	ENSMUSP00000101479	Serine/arginine-rich splicing factor 10; Splicing factor that in its dephosphorylated form acts as a general repressor of pre-mRNA splicing. Seems to interfere with the U1 snRNP 5'-splice recognition of SNRNP70. Required for splicing repression in M-phase cells and after heat shock. Also acts as a splicing factor that specifically promotes exon skipping during alternative splicing. Interaction wi…	SRSF10	ENSP00000420195	Serine/arginine-rich splicing factor 10; Splicing factor that in its dephosphorylated form acts as a general repressor of pre-mRNA splicing. Seems to interfere with the U1 snRNP 5'-splice recognition of SNRNP70. Required for splicing repression in M-phase cells and after heat shock. Also acts as a splicing factor that specifically promotes exon skipping during alternative splicing. Interaction wi…
Kmt2c	ENSMUSP00000043874	Histone-lysine N-methyltransferase 2C; Histone methyltransferase. Methylates 'Lys-4' of histone H3. H3 'Lys-4' methylation represents a specific tag for epigenetic transcriptional activation. Central component of the MLL2/3 complex, a coactivator complex of nuclear receptors, involved in transcriptional coactivation. KMT2C/MLL3 may be a catalytic subunit of this complex (By similarity).	KMT2C	ENSP00000262189	Histone-lysine N-methyltransferase 2C; Histone methyltransferase that methylates 'Lys-4' of histone H3. H3 'Lys-4' methylation represents a specific tag for epigenetic transcriptional activation. Central component of the MLL2/3 complex, a coactivator complex of nuclear receptors, involved in transcriptional coactivation. KMT2C/MLL3 may be a catalytic subunit of this complex. May be involved in le…
Chd8	ENSMUSP00000142890	Chromodomain-helicase-DNA-binding protein 8; DNA helicase that acts as a chromatin remodeling factor and regulates transcription. Acts as a transcription repressor by remodeling chromatin structure and recruiting histone H1 to target genes. Suppresses p53/TP53-mediated apoptosis by recruiting histone H1 and preventing p53/TP53 transactivation activity. Acts as a negative regulator of Wnt signalin…	CHD8	ENSP00000495240	Chromodomain-helicase-DNA-binding protein 8; DNA helicase that acts as a chromatin remodeling factor and regulates transcription. Acts as a transcription repressor by remodeling chromatin structure and recruiting histone H1 to target genes. Suppresses p53/TP53-mediated apoptosis by recruiting histone H1 and preventing p53/TP53 transactivation activity. Acts as a negative regulator of Wnt signalin…
Ints10	ENSMUSP00000105871	Integrator complex subunit 10; Component of the Integrator (INT) complex, a complex involved in the small nuclear RNAs (snRNA) U1 and U2 transcription and in their 3'-box-dependent processing. The Integrator complex is associated with the C-terminal domain (CTD) of RNA polymerase II largest subunit (POLR2A) and is recruited to the U1 and U2 snRNAs genes. May be not involved in the recruitment of …	INTS10	ENSP00000381064	Integrator complex subunit 10; Component of the Integrator (INT) complex, a complex involved in the small nuclear RNAs (snRNA) U1 and U2 transcription and in their 3'-box-dependent processing. The Integrator complex is associated with the C-terminal domain (CTD) of RNA polymerase II largest subunit (POLR2A) and is recruited to the U1 and U2 snRNAs genes (Probable). May be not involved in the recr…
Atxn7l1	ENSMUSP00000088085	Ataxin-7-like protein 1.	ATXN7L1	ENSP00000410759	Ataxin-7-like protein 1; Ataxin 7 like 1.
Hipk1	ENSMUSP00000113998	Homeodomain-interacting protein kinase 1; Serine/threonine-protein kinase involved in transcription regulation and TNF-mediated cellular apoptosis. Plays a role as a corepressor for homeodomain transcription factors. Phosphorylates DAXX and MYB. Phosphorylates DAXX in response to stress, and mediates its translocation from the nucleus to the cytoplasm. Inactivates MYB transcription factor activit…	HIPK1	ENSP00000407442	Homeodomain-interacting protein kinase 1; Serine/threonine-protein kinase involved in transcription regulation and TNF-mediated cellular apoptosis. Plays a role as a corepressor for homeodomain transcription factors. Phosphorylates DAXX and MYB. Phosphorylates DAXX in response to stress, and mediates its translocation from the nucleus to the cytoplasm. Inactivates MYB transcription factor activit…
Kif1b	ENSMUSP00000056754	Kinesin-like protein KIF1B; Motor for anterograde transport of mitochondria. Has a microtubule plus end-directed motility.	KIF1B	ENSP00000263934	Kinesin-like protein KIF1B; Motor for anterograde transport of mitochondria. Has a microtubule plus end-directed motility. Isoform 2 is required for induction of neuronal apoptosis.
Rasgrp1	ENSMUSP00000099593	RAS guanyl-releasing protein 1; Functions as a calcium- and diacylglycerol (DAG)-regulated nucleotide exchange factor specifically activating Ras through the exchange of bound GDP for GTP. Activates the Erk/MAP kinase cascade. Regulates T-cell/B-cell development, homeostasis and differentiation by coupling T-lymphocyte/B-lymphocyte antigen receptors to Ras. Regulates NK cell cytotoxicity and ITAM…	RASGRP1	ENSP00000310244	RAS guanyl-releasing protein 1; Functions as a calcium- and diacylglycerol (DAG)-regulated nucleotide exchange factor specifically activating Ras through the exchange of bound GDP for GTP. Activates the Erk/MAP kinase cascade. Regulates T- cell/B-cell development, homeostasis and differentiation by coupling T- lymphocyte/B-lymphocyte antigen receptors to Ras. Regulates NK cell cytotoxicity and IT…
Celsr3	ENSMUSP00000024238	Cadherin EGF LAG seven-pass G-type receptor 3; Receptor that may have an important role in cell/cell signaling during nervous system formation; Belongs to the G-protein coupled receptor 2 family. LN-TM7 subfamily.	CELSR3	ENSP00000164024	Cadherin EGF LAG seven-pass G-type receptor 3; Receptor that may have an important role in cell/cell signaling during nervous system formation; Belongs to the G-protein coupled receptor 2 family. LN-TM7 subfamily.
Map3k12	ENSMUSP00000023812	Mitogen-activated protein kinase kinase kinase 12; Protein kinase which is part of a non-canonical MAPK signaling pathway. Activated by APOE, enhances the AP-1-mediated transcription of APP, via a MAP kinase signal transduction pathway composed of MAP2K7 and MAPK1/ERK2 and MAPK3/ERK1. May be an activator of the JNK/SAPK pathway.	MAP3K12	ENSP00000449038	Mitogen-activated protein kinase kinase kinase 12; Part of a non-canonical MAPK signaling pathway. Activated by APOE, enhances the AP-1-mediated transcription of APP, via a MAP kinase signal transduction pathway composed of MAP2K7 and MAPK1/ERK2 and MAPK3/ERK1. May be an activator of the JNK/SAPK pathway.
Srsf6	ENSMUSP00000119065	Serine/arginine-rich splicing factor 6; Plays a role in constitutive splicing and modulates the selection of alternative splice sites. Plays a role in the alternative splicing of MAPT/Tau exon 10. Binds to alternative exons of TNC pre- mRNA and promotes the expression of alternatively spliced TNC. Plays a role in wound healing and in the regulation of keratinocyte differentiation and proliferatio…	SRSF6	ENSP00000244020	Serine/arginine-rich splicing factor 6; Plays a role in constitutive splicing and modulates the selection of alternative splice sites. Plays a role in the alternative splicing of MAPT/Tau exon 10. Binds to alternative exons of TNC pre- mRNA and promotes the expression of alternatively spliced TNC. Plays a role in wound healing and in the regulation of keratinocyte differentiation and proliferatio…
Prrc2a	ENSMUSP00000025253	Protein PRRC2A; May play a role in the regulation of pre-mRNA splicing.	PRRC2A	ENSP00000365201	Protein PRRC2A; May play a role in the regulation of pre-mRNA splicing.
Mta1	ENSMUSP00000105349	Metastasis-associated protein MTA1; Transcriptional coregulator which can act as both a transcriptional corepressor and coactivator. As a part of the histone- deacetylase multiprotein complex (NuRD), regulates transcription of its targets by modifying the acetylation status of the target chromatin and cofactor accessibility to the target DNA. In conjunction with other components of NuRD, acts as …	MTA1	ENSP00000333633	Metastasis-associated protein MTA1; Transcriptional coregulator which can act as both a transcriptional corepressor and coactivator. As a part of the histone- deacetylase multiprotein complex (NuRD), regulates transcription of its targets by modifying the acetylation status of the target chromatin and cofactor accessibility to the target DNA. In conjunction with other components of NuRD, acts as …
Numb	ENSMUSP00000119303	Protein numb homolog; Plays a role in the process of neurogenesis. Required throughout embryonic neurogenesis to maintain neural progenitor cells, also called radial glial cells (RGCs), by allowing their daughter cells to choose progenitor over neuronal cell fate. Not required for the proliferation of neural progenitor cells before the onset of neurogenesis. Also involved postnatally in the subve…	NUMB	ENSP00000451300	Protein numb homolog; Plays a role in the process of neurogenesis. Required throughout embryonic neurogenesis to maintain neural progenitor cells, also called radial glial cells (RGCs), by allowing their daughter cells to choose progenitor over neuronal cell fate. Not required for the proliferation of neural progenitor cells before the onset of neurogenesis. Also involved postnatally in the subve…
Dido1	ENSMUSP00000084794	Death-inducer obliterator 1; Required for early embryonic stem cell development (By similarity). Putative transcription factor, weakly pro-apoptotic when overexpressed.	DIDO1	ENSP00000266070	Death-inducer obliterator 1; Putative transcription factor, weakly pro-apoptotic when overexpressed (By similarity). Tumor suppressor. Required for early embryonic stem cell development.
R3hdm2	ENSMUSP00000126608	R3H domain-containing protein 2.	R3HDM2	ENSP00000385169	R3H domain containing 2.
Rlf	ENSMUSP00000050825	Rearranged L-myc fusion sequence.	RLF	ENSP00000361857	Zinc finger protein Rlf; May be involved in transcriptional regulation; Belongs to the krueppel C2H2-type zinc-finger protein family.
Cpsf7	ENSMUSP00000038958	Cleavage and polyadenylation specificity factor subunit 7; Component of the cleavage factor Im (CFIm) complex that functions as an activator of the pre-mRNA 3'-end cleavage and polyadenylation processing required for the maturation of pre-mRNA into functional mRNAs. CFIm contributes to the recruitment of multiprotein complexes on specific sequences on the pre-mRNA 3'-end, so called cleavage and p…	CPSF7	ENSP00000345412	Cleavage and polyadenylation specificity factor subunit 7; Component of the cleavage factor Im (CFIm) complex that functions as an activator of the pre-mRNA 3'-end cleavage and polyadenylation processing required for the maturation of pre-mRNA into functional mRNAs. CFIm contributes to the recruitment of multiprotein complexes on specific sequences on the pre-mRNA 3'-end, so called cleavage and p…
Nedd4l	ENSMUSP00000158026	E3 ubiquitin-protein ligase NEDD4-like; E3 ubiquitin-protein ligase which accepts ubiquitin from an E2 ubiquitin-conjugating enzyme in the form of a thioester and then directly transfers the ubiquitin to targeted substrates. Inhibits TGF- beta signaling by triggering SMAD2 and TGFBR1 ubiquitination and proteasome-dependent degradation. Promotes ubiquitination and internalization of various plasma…	NEDD4L	ENSP00000383199	E3 ubiquitin-protein ligase NEDD4-like; E3 ubiquitin-protein ligase which accepts ubiquitin from an E2 ubiquitin-conjugating enzyme in the form of a thioester and then directly transfers the ubiquitin to targeted substrates. Inhibits TGF- beta signaling by triggering SMAD2 and TGFBR1 ubiquitination and proteasome-dependent degradation. Promotes ubiquitination and internalization of various plasma…
Cnot7	ENSMUSP00000117304	CCR4-NOT transcription complex subunit 7; Has 3'-5' poly(A) exoribonuclease activity for synthetic poly(A) RNA substrate. Its function seems to be partially redundant with that of CNOT8. Catalytic component of the CCR4-NOT complex which is one of the major cellular mRNA deadenylases and is linked to various cellular processes including bulk mRNA degradation, miRNA-mediated repression, translation…	CNOT7	ENSP00000355279	CCR4-NOT transcription complex subunit 7; Has 3'-5' poly(A) exoribonuclease activity for synthetic poly(A) RNA substrate. Its function seems to be partially redundant with that of CNOT8. Catalytic component of the CCR4-NOT complex which is one of the major cellular mRNA deadenylases and is linked to various cellular processes including bulk mRNA degradation, miRNA-mediated repression, translation…
Cherp	ENSMUSP00000148273	Calcium homeostasis endoplasmic reticulum protein; Involved in calcium homeostasis, growth and proliferation.	CHERP	ENSP00000439856	Calcium homeostasis endoplasmic reticulum protein; Involved in calcium homeostasis, growth and proliferation.
Kdm4a	ENSMUSP00000102014	Lysine-specific demethylase 4A; Histone demethylase that specifically demethylates 'Lys-9' and 'Lys-36' residues of histone H3, thereby playing a central role in histone code. Does not demethylate histone H3 'Lys- 4', H3 'Lys-27' nor H4 'Lys-20'. Demethylates trimethylated H3 'Lys-9' and H3 'Lys-36' residue, while it has no activity on mono- and dimethylated residues. Demethylation of Lys residue…	KDM4A	ENSP00000361473	Lysine-specific demethylase 4A; Histone demethylase that specifically demethylates 'Lys-9' and 'Lys-36' residues of histone H3, thereby playing a central role in histone code. Does not demethylate histone H3 'Lys- 4', H3 'Lys-27' nor H4 'Lys-20'. Demethylates trimethylated H3 'Lys-9' and H3 'Lys-36' residue, while it has no activity on mono- and dimethylated residues. Demethylation of Lys residue…
Srsf4	ENSMUSP00000061474	Serine/arginine-rich splicing factor 4; Plays a role in alternative splice site selection during pre- mRNA splicing. Represses the splicing of MAPT/Tau exon 10 (By similarity); Belongs to the splicing factor SR family.	SRSF4	ENSP00000362900	Serine/arginine-rich splicing factor 4; Plays a role in alternative splice site selection during pre- mRNA splicing. Represses the splicing of MAPT/Tau exon 10.
Ip6k1	ENSMUSP00000035214	Inositol hexakisphosphate kinase 1; Converts inositol hexakisphosphate (InsP6) to diphosphoinositol pentakisphosphate (InsP7/PP-InsP5). Converts 1,3,4,5,6-pentakisphosphate (InsP5) to PP-InsP4.	IP6K1	ENSP00000482032	Inositol hexakisphosphate kinase 1; Converts inositol hexakisphosphate (InsP6) to diphosphoinositol pentakisphosphate (InsP7/PP-InsP5). Converts 1,3,4,5,6-pentakisphosphate (InsP5) to PP-InsP4; Belongs to the inositol phosphokinase (IPK) family.
Dock3	ENSMUSP00000047652	Dedicator of cytokinesis protein 3; Potential guanine nucleotide exchange factor (GEF). GEF proteins activate some small GTPases by exchanging bound GDP for free GTP. Its interaction with presenilin proteins as well as its ability to stimulate Tau/MAPT phosphorylation suggest that it may be involved in Alzheimer disease. Ectopic expression in nerve cells decreases the secretion of amyloid-beta AP…	DOCK3	ENSP00000266037	Dedicator of cytokinesis protein 3; Potential guanine nucleotide exchange factor (GEF). GEF proteins activate some small GTPases by exchanging bound GDP for free GTP. Its interaction with presenilin proteins as well as its ability to stimulate Tau/MAPT phosphorylation suggest that it may be involved in Alzheimer disease. Ectopic expression in nerve cells decreases the secretion of amyloid-beta AP…
Api5	ENSMUSP00000028617	Apoptosis inhibitor 5; Antiapoptotic factor that may have a role in protein assembly. Negatively regulates ACIN1. By binding to ACIN1, it suppresses ACIN1 cleavage from CASP3 and ACIN1-mediated DNA fragmentation. Also known to efficiently suppress E2F1-induced apoptosis (By similarity).	API5	ENSP00000431391	Apoptosis inhibitor 5; Antiapoptotic factor that may have a role in protein assembly. Negatively regulates ACIN1. By binding to ACIN1, it suppresses ACIN1 cleavage from CASP3 and ACIN1-mediated DNA fragmentation. Also known to efficiently suppress E2F1-induced apoptosis. Its depletion enhances the cytotoxic action of the chemotherapeutic drugs; Belongs to the API5 family.
Lpcat4	ENSMUSP00000028554	Lysophospholipid acyltransferase LPCAT4; Displays acyl-CoA-dependent lysophospholipid acyltransferase activity with a subset of lysophospholipids as substrates; converts lysophosphatidylethanolamine to phosphatidylethanolamine, 1-alkenyl- lysophatidylethanolamine to 1-alkenyl-phosphatidylethanolamine, lysophosphatidylglycerol and alkyl-lysophosphatidylcholine to phosphatidylglycerol and alkyl-pho…	LPCAT4	ENSP00000317300	Lysophospholipid acyltransferase LPCAT4; Displays acyl-CoA-dependent lysophospholipid acyltransferase activity with a subset of lysophospholipids as substrates; converts lysophosphatidylethanolamine to phosphatidylethanolamine, lysophosphatidylcholine to phosphatidycholine, 1-alkenyl- lysophatidylethanolamine to 1-alkenyl-phosphatidylethanolamine, lysophosphatidylglycerol and alkyl-lysophosphatid…
Pnn	ENSMUSP00000021381	Pinin; Transcriptional activator binding to the E-box 1 core sequence of the E-cadherin promoter gene; the core-binding sequence is 5'CAGGTG-3'. Capable of reversing CTBP1-mediated transcription repression. Auxiliary component of the splicing-dependent multiprotein exon junction complex (EJC) deposited at splice junction on mRNAs. The EJC is a dynamic structure consisting of core proteins and sev…	PNN	ENSP00000216832	Pinin; Transcriptional activator binding to the E-box 1 core sequence of the E-cadherin promoter gene; the core-binding sequence is 5'CAGGTG-3'. Capable of reversing CTBP1-mediated transcription repression. Auxiliary component of the splicing-dependent multiprotein exon junction complex (EJC) deposited at splice junction on mRNAs. The EJC is a dynamic structure consisting of core proteins and sev…
Numa1	ENSMUSP00000081912	Nuclear mitotic apparatus protein 1; Microtubule (MT)-binding protein that plays a role in the formation and maintenance of the spindle poles and the alignement and the segregation of chromosomes during mitotic cell division. Functions to tether the minus ends of MTs at the spindle poles, which is critical for the establishment and maintenance of the spindle poles. Plays a role in the establishme…	NUMA1	ENSP00000377298	Nuclear mitotic apparatus protein 1; Microtubule (MT)-binding protein that plays a role in the formation and maintenance of the spindle poles and the alignement and the segregation of chromosomes during mitotic cell division. Functions to tether the minus ends of MTs at the spindle poles, which is critical for the establishment and maintenance of the spindle poles. Plays a role in the establishme…
Zc3h18	ENSMUSP00000017622	Zinc finger CCCH domain-containing protein 18.	ZC3H18	ENSP00000416951	Zinc finger CCCH-type containing 18.
Senp3	ENSMUSP00000005336	Sentrin-specific protease 3; Protease that releases SUMO2 and SUMO3 monomers from sumoylated substrates, but has only weak activity against SUMO1 conjugates. Deconjugates SUMO2 from MEF2D, which increases its transcriptional activation capability. Deconjugates SUMO2 and SUMO3 from CDCA8. Redox sensor that, when redistributed into nucleoplasm, can act as an effector to enhance HIF1A transcriptiona…	SENP3	ENSP00000314029	Sentrin-specific protease 3; Protease that releases SUMO2 and SUMO3 monomers from sumoylated substrates, but has only weak activity against SUMO1 conjugates. Deconjugates SUMO2 from MEF2D, which increases its transcriptional activation capability. Deconjugates SUMO2 and SUMO3 from CDCA8. Redox sensor that, when redistributed into nucleoplasm, can act as an effector to enhance HIF1A transcriptiona…
Plekhg5	ENSMUSP00000101286	Pleckstrin homology domain-containing family G member 5; Functions as a guanine exchange factor (GEF) for RAB26 and thus regulates autophagy of synaptic vesicles in axon terminal of motoneurons. Involved in the control of neuronal cell differentiation. Plays a role in angiogenesis through regulation of endothelial cells chemotaxis. Affects also the migration, adhesion, and matrix/bone degradation…	PLEKHG5	ENSP00000439625	Pleckstrin homology domain-containing family G member 5; Functions as a guanine exchange factor (GEF) for RAB26 and thus regulates autophagy of synaptic vesicles in axon terminal of motoneurons (By similarity). Involved in the control of neuronal cell differentiation. Plays a role in angiogenesis through regulation of endothelial cells chemotaxis. Affects also the migration, adhesion, and matrix/…
Zfp148	ENSMUSP00000126338	Zinc finger protein 148; Involved in transcriptional regulation. Represses the transcription of a number of genes including gastrin, stromelysin and enolase. Binds to the G-rich box in the enhancer region of these genes. Belongs to the krueppel C2H2-type zinc-finger protein family.	ZNF148	ENSP00000353863	Zinc finger protein 148; Involved in transcriptional regulation. Represses the transcription of a number of genes including gastrin, stromelysin and enolase. Binds to the G-rich box in the enhancer region of these genes.
Zfand4	ENSMUSP00000108521	AN1-type zinc finger protein 4.	ZFAND4	ENSP00000339484	Zinc finger AN1-type containing 4.
Tmem240	ENSMUSP00000127341	Transmembrane protein 240.	TMEM240	ENSP00000368007	Transmembrane protein 240; Belongs to the TMEM240 family.
Tnfrsf25	ENSMUSP00000025706	Tumor necrosis factor receptor superfamily, member 25.	TNFRSF25	ENSP00000367013	Tumor necrosis factor receptor superfamily member 25; Receptor for TNFSF12/APO3L/TWEAK. Interacts directly with the adapter TRADD. Mediates activation of NF-kappa-B and induces apoptosis. May play a role in regulating lymphocyte homeostasis.
Kdm7a	ENSMUSP00000002305	Lysine-specific demethylase 7A; Histone demethylase required for brain development. Specifically demethylates dimethylated 'Lys-9' and 'Lys-27' (H3K9me2 and H3K27me2, respectively) of histone H3 and monomethylated histone H4 'Lys-20' residue (H4K20Me1), thereby playing a central role in histone code. Specifically binds trimethylated 'Lys-4' of histone H3 (H3K4me3), affecting histone demethylase s…	KDM7A	ENSP00000380692	Lysine-specific demethylase 7A; Histone demethylase required for brain development. Specifically demethylates dimethylated 'Lys-9' and 'Lys-27' (H3K9me2 and H3K27me2, respectively) of histone H3 and monomethylated histone H4 'Lys-20' residue (H4K20Me1), thereby playing a central role in histone code. Specifically binds trimethylated 'Lys-4' of histone H3 (H3K4me3), affecting histone demethylase s…
Neurl1a	ENSMUSP00000107439	E3 ubiquitin-protein ligase NEURL1; Plays a role in hippocampal-dependent synaptic plasticity, learning and memory. Involved in the formation of spines and functional synaptic contacts by modulating the translational activity of the cytoplasmic polyadenylation element-binding protein CPEB3. Promotes ubiquitination of CPEB3, and hence induces CPEB3-dependent mRNA translation activation of glutamat…	NEURL1	ENSP00000358795	E3 ubiquitin-protein ligase NEURL1; Plays a role in hippocampal-dependent synaptic plasticity, learning and memory. Involved in the formation of spines and functional synaptic contacts by modulating the translational activity of the cytoplasmic polyadenylation element-binding protein CPEB3. Promotes ubiquitination of CPEB3, and hence induces CPEB3-dependent mRNA translation activation of glutamat…
Ttc7b	ENSMUSP00000052107	Tetratricopeptide repeat protein 7B; Component of a complex required to localize phosphatidylinositol 4-kinase (PI4K) to the plasma membrane. The complex acts as a regulator of phosphatidylinositol 4-phosphate (PtdIns(4)P) synthesis. In the complex, plays a central role in bridging PI4KA to EFR3B and FAM126A, via direct interactions.	TTC7B	ENSP00000336127	Tetratricopeptide repeat protein 7B; Component of a complex required to localize phosphatidylinositol 4-kinase (PI4K) to the plasma membrane. The complex acts as a regulator of phosphatidylinositol 4-phosphate (PtdIns(4)P) synthesis. In the complex, plays a central role in bridging PI4KA to EFR3B and FAM126A, via direct interactions.
Pbx2	ENSMUSP00000040464	Pre-B-cell leukemia transcription factor 2; Transcriptional activator that binds the sequence 5'- ATCAATCAA-3'. Activates transcription of PF4 in complex with MEIS1 (By similarity).	PBX2	ENSP00000364190	Pre-B-cell leukemia transcription factor 2; Transcriptional activator that binds the sequence 5'- ATCAATCAA-3'. Activates transcription of PF4 in complex with MEIS1.
Snx15	ENSMUSP00000025702	Sorting nexin-15; May be involved in several stages of intracellular trafficking. Overexpression of SNX15 disrupts the normal trafficking of proteins from the plasma membrane to recycling endosomes or the TGN (By similarity); Belongs to the sorting nexin family.	SNX15	ENSP00000366452	Sorting nexin-15; May be involved in several stages of intracellular trafficking. Overexpression of SNX15 disrupts the normal trafficking of proteins from the plasma membrane to recycling endosomes or the TGN.
Ptk2b	ENSMUSP00000022622	Protein-tyrosine kinase 2-beta; Non-receptor protein-tyrosine kinase that regulates reorganization of the actin cytoskeleton, cell polarization, cell migration, adhesion, spreading and bone remodeling. Plays a role in the regulation of the humoral immune response, and is required for normal levels of marginal B-cells in the spleen and normal migration of splenic B-cells. Required for normal macro…	PTK2B	ENSP00000380638	Protein-tyrosine kinase 2-beta; Non-receptor protein-tyrosine kinase that regulates reorganization of the actin cytoskeleton, cell polarization, cell migration, adhesion, spreading and bone remodeling. Plays a role in the regulation of the humoral immune response, and is required for normal levels of marginal B-cells in the spleen and normal migration of splenic B-cells. Required for normal macro…
Anapc16	ENSMUSP00000020307	Anaphase-promoting complex subunit 16; Component of the anaphase promoting complex/cyclosome (APC/C), a cell cycle-regulated E3 ubiquitin ligase that controls progression through mitosis and the G1 phase of the cell cycle. The APC/C complex acts by mediating ubiquitination and subsequent degradation of target proteins: it mainly mediates the formation of 'Lys-11'-linked polyubiquitin chains and, …	ANAPC16	ENSP00000477760	Anaphase-promoting complex subunit 16; Component of the anaphase promoting complex/cyclosome (APC/C), a cell cycle-regulated E3 ubiquitin ligase that controls progression through mitosis and the G1 phase of the cell cycle. The APC/C complex acts by mediating ubiquitination and subsequent degradation of target proteins: it mainly mediates the formation of 'Lys-11'-linked polyubiquitin chains and, …
Atg16l1	ENSMUSP00000108815	Autophagy-related protein 16-1; Plays an essential role in autophagy: interacts with ATG12- ATG5 to mediate the conjugation of phosphatidylethanolamine (PE) to LC3 (MAP1LC3A, MAP1LC3B or MAP1LC3C), to produce a membrane-bound activated form of LC3 named LC3-II. Thereby, controls the elongation of the nascent autophagosomal membrane. Regulates mitochondrial antiviral signaling (MAVS)-dependent typ…	ATG16L1	ENSP00000375873	Autophagy-related protein 16-1; Plays an essential role in autophagy: interacts with ATG12- ATG5 to mediate the conjugation of phosphatidylethanolamine (PE) to LC3 (MAP1LC3A, MAP1LC3B or MAP1LC3C), to produce a membrane-bound activated form of LC3 named LC3-II. Thereby, controls the elongation of the nascent autophagosomal membrane. Regulates mitochondrial antiviral signaling (MAVS)-dependent typ…
Actl6b	ENSMUSP00000119356	Actin-like protein 6B; Involved in transcriptional activation and repression of select genes by chromatin remodeling (alteration of DNA-nucleosome topology). Component of SWI/SNF chromatin remodeling complexes that carry out key enzymatic activities, changing chromatin structure by altering DNA-histone contacts within a nucleosome in an ATP-dependent manner. Belongs to the neuron-specific chromat…	ACTL6B	ENSP00000160382	Actin-like protein 6B; Involved in transcriptional activation and repression of select genes by chromatin remodeling (alteration of DNA-nucleosome topology). Component of SWI/SNF chromatin remodeling complexes that carry out key enzymatic activities, changing chromatin structure by altering DNA-histone contacts within a nucleosome in an ATP-dependent manner. Belongs to the neuron-specific chromat…
Mib1	ENSMUSP00000054428	E3 ubiquitin-protein ligase MIB1; E3 ubiquitin-protein ligase that mediates ubiquitination of Delta receptors, which act as ligands of Notch proteins. Positively regulates the Delta-mediated Notch signaling by ubiquitinating the intracellular domain of Delta, leading to endocytosis of Delta receptors. Involved in ubiquitination of centriolar satellite CEP131, CEP290 and PCM1 proteins and hence in…	MIB1	ENSP00000261537	E3 ubiquitin-protein ligase MIB1; E3 ubiquitin-protein ligase that mediates ubiquitination of Delta receptors, which act as ligands of Notch proteins. Positively regulates the Delta-mediated Notch signaling by ubiquitinating the intracellular domain of Delta, leading to endocytosis of Delta receptors. Probably mediates ubiquitination and subsequent proteasomal degradation of DAPK1, thereby antago…
Arih1	ENSMUSP00000126531	E3 ubiquitin-protein ligase ARIH1; E3 ubiquitin-protein ligase, which catalyzes ubiquitination of target proteins together with ubiquitin-conjugating enzyme E2 UBE2L3. Acts as an atypical E3 ubiquitin-protein ligase by working together with cullin-RING ubiquitin ligase (CRL) complexes and initiating ubiquitination of CRL substrates: associates with CRL complexes and specifically mediates addition…	ARIH1	ENSP00000369217	E3 ubiquitin-protein ligase ARIH1; E3 ubiquitin-protein ligase, which catalyzes ubiquitination of target proteins together with ubiquitin-conjugating enzyme E2 UBE2L3. Acts as an atypical E3 ubiquitin-protein ligase by working together with cullin-RING ubiquitin ligase (CRL) complexes and initiating ubiquitination of CRL substrates: associates with CRL complexes and specifically mediates addition…
Slit3	ENSMUSP00000066857	Slit homolog 3 protein; May act as molecular guidance cue in cellular migration, and function may be mediated by interaction with roundabout homolog receptors.	SLIT3	ENSP00000332164	Slit homolog 3 protein; May act as molecular guidance cue in cellular migration, and function may be mediated by interaction with roundabout homolog receptors.
Zfp282	ENSMUSP00000053643	Zinc finger protein 282.	ZNF282	ENSP00000477841	Zinc finger protein 282; Binds to the U5 repressive element (U5RE) of the human T cell leukemia virus type I long terminal repeat. It recognizes the 5'- TCCACCCC-3' sequence as a core motif and exerts a strong repressive effect on HTLV-I LTR-mediated expression; Belongs to the krueppel C2H2-type zinc-finger protein family.
Upf1	ENSMUSP00000075089	Regulator of nonsense transcripts 1; RNA-dependent helicase and ATPase required for nonsense- mediated decay (NMD) of mRNAs containing premature stop codons. Is recruited to mRNAs upon translation termination and undergoes a cycle of phosphorylation and dephosphorylation; its phosphorylation appears to be a key step in NMD. Recruited by release factors to stalled ribosomes together with the SMG1C…	UPF1	ENSP00000470142	Regulator of nonsense transcripts 1; RNA-dependent helicase and ATPase required for nonsense- mediated decay (NMD) of mRNAs containing premature stop codons. Is recruited to mRNAs upon translation termination and undergoes a cycle of phosphorylation and dephosphorylation; its phosphorylation appears to be a key step in NMD. Recruited by release factors to stalled ribosomes together with the SMG1C…
Ndufs7	ENSMUSP00000101003	NADH dehydrogenase [ubiquinone] iron-sulfur protein 7, mitochondrial; Core subunit of the mitochondrial membrane respiratory chain NADH dehydrogenase (Complex I) that is believed to belong to the minimal assembly required for catalysis. Complex I functions in the transfer of electrons from NADH to the respiratory chain. The immediate electron acceptor for the enzyme is believed to be ubiquinone.	AC005329
Jph4	ENSMUSP00000022819	Junctophilin-4; Junctophilins contribute to the formation of junctional membrane complexes (JMCs) which link the plasma membrane with the endoplasmic or sarcoplasmic reticulum in excitable cells. Provides a structural foundation for functional cross-talk between the cell surface and intracellular calcium release channels. JPH4 is brain- specific and appears to have an active role in certain neuro…	JPH4	ENSP00000380307	Junctophilin-4; Junctophilins contribute to the formation of junctional membrane complexes (JMCs) which link the plasma membrane with the endoplasmic or sarcoplasmic reticulum in excitable cells. Provides a structural foundation for functional cross-talk between the cell surface and intracellular calcium release channels. JPH4 is brain- specific and appears to have an active role in certain neuro…
Cacng2	ENSMUSP00000019290	Voltage-dependent calcium channel gamma-2 subunit; Regulates the trafficking and gating properties of AMPA- selective glutamate receptors (AMPARs). Promotes their targeting to the cell membrane and synapses and modulates their gating properties by slowing their rates of activation, deactivation and desensitization. Does not show subunit-specific AMPA receptor regulation and regulates all AMPAR su…	CACNG2	ENSP00000300105	Voltage-dependent calcium channel gamma-2 subunit; Regulates the trafficking and gating properties of AMPA- selective glutamate receptors (AMPARs). Promotes their targeting to the cell membrane and synapses and modulates their gating properties by slowing their rates of activation, deactivation and desensitization. Does not show subunit-specific AMPA receptor regulation and regulates all AMPAR su…
Gba2	ENSMUSP00000030189	Non-lysosomal glucosylceramidase; Non-lysosomal glucosylceramidase that catalyzes the hydrolysis of glucosylceramide (GlcCer) to free glucose and ceramide. Glucosylceramides are membrane glycosphingolipids that have a wide intracellular distribution. They are the main precursors of more complex glycosphingolipids that play a role in cellular growth, differentiation, adhesion, signaling, cytoskele…	GBA2	ENSP00000367343	Non-lysosomal glucosylceramidase; Non-lysosomal glucosylceramidase that catalyzes the hydrolysis of glucosylceramide (GlcCer) to free glucose and ceramide. Glucosylceramides are membrane glycosphingolipids that have a wide intracellular distribution (By similarity). They are the main precursors of more complex glycosphingolipids that play a role in cellular growth, differentiation, adhesion, sign…
Kdm5c	ENSMUSP00000108207	Lysine-specific demethylase 5C; Histone demethylase that specifically demethylates 'Lys-4' of histone H3, thereby playing a central role in histone code. Does not demethylate histone H3 'Lys-9', H3 'Lys-27', H3 'Lys-36', H3 'Lys-79' or H4 'Lys-20'. Demethylates trimethylated and dimethylated but not monomethylated H3 'Lys-4'. Participates in transcriptional repression of neuronal genes by recruit…	KDM5C	ENSP00000364550	Lysine-specific demethylase 5C; Histone demethylase that specifically demethylates 'Lys-4' of histone H3, thereby playing a central role in histone code. Does not demethylate histone H3 'Lys-9', H3 'Lys- 27', H3 'Lys-36', H3 'Lys-79' or H4 'Lys-20'. Demethylates trimethylated and dimethylated but not monomethylated H3 'Lys-4'. Participates in transcriptional repression of neuronal genes by recrui…
Car10	ENSMUSP00000103495	Carbonic anhydrase-related protein 10; Does not have a catalytic activity.	CA10	ENSP00000405388	Carbonic anhydrase-related protein 10; Does not have a catalytic activity; Belongs to the alpha-carbonic anhydrase family.
Tcf20	ENSMUSP00000105136	Transcription factor 20; Transcriptional activator that binds to the regulatory region of MMP3 and thereby controls stromelysin expression. It stimulates the activity of various transcriptional activators such as JUN, SP1, PAX6 and ETS1, suggesting a function as a coactivator.	TCF20	ENSP00000352463	Transcription factor 20; Transcriptional activator that binds to the regulatory region of MMP3 and thereby controls stromelysin expression. It stimulates the activity of various transcriptional activators such as JUN, SP1, PAX6 and ETS1, suggesting a function as a coactivator.
Xrn2	ENSMUSP00000028921	5'-3' exoribonuclease 2; Possesses 5'->3' exoribonuclease activity. May promote the termination of transcription by RNA polymerase II. During transcription termination, cleavage at the polyadenylation site liberates a 5' fragment which is subsequently processed to form the mature mRNA and a 3' fragment which remains attached to the elongating polymerase. The processive degradation of this 3' frag…	XRN2	ENSP00000366396	5'-3' exoribonuclease 2; Possesses 5'->3' exoribonuclease activity (By similarity). May promote the termination of transcription by RNA polymerase II. During transcription termination, cleavage at the polyadenylation site liberates a 5' fragment which is subsequently processed to form the mature mRNA and a 3' fragment which remains attached to the elongating polymerase. The processive degradation…
Agap2	ENSMUSP00000043466	Arf-GAP with GTPase, ANK repeat and PH domain-containing protein 2; GTPase-activating protein (GAP) for ARF1 and ARF5, which also shows strong GTPase activity. Participates in the prevention of neuronal apoptosis by enhancing PI3 kinase activity. Aids the coupling of metabotropic glutamate receptor 1 (GRM1) to cytoplasmic PI3 kinase by interacting with Homer scaffolding proteins, and also seems t…	AC025165
Gfod1	ENSMUSP00000062662	Glucose-fructose oxidoreductase domain-containing protein 1.	GFOD1	ENSP00000368589	Glucose-fructose oxidoreductase domain containing 1; Belongs to the Gfo/Idh/MocA family.
Fam135b	ENSMUSP00000022953	Protein FAM135B; Belongs to the FAM135 family.	FAM135B	ENSP00000378710	Protein FAM135B; Family with sequence similarity 135 member B.
Hmg20a	ENSMUSP00000034879	High mobility group protein 20A; Plays a role in neuronal differentiation as chromatin- associated protein. Acts as inhibitor of HMG20B. Overcomes the repressive effects of the neuronal silencer REST and induces the activation of neuronal-specific genes. Involved in the recruitment of the histone methyltransferase KMT2A/MLL1 and consequent increased methylation of histone H3 lysine 4.	HMG20A	ENSP00000371133	High mobility group protein 20A; Plays a role in neuronal differentiation as chromatin- associated protein. Acts as inhibitor of HMG20B. Overcomes the repressive effects of the neuronal silencer REST and induces the activation of neuronal-specific genes. Involved in the recruitment of the histone methyltransferase KMT2A/MLL1 and consequent increased methylation of histone H3 lysine 4 (By similari…
Jade2	ENSMUSP00000020655	E3 ubiquitin-protein ligase Jade-2; Component of the HBO1 complex which has a histone H4-specific acetyltransferase activity, a reduced activity toward histone H3 and is responsible for the bulk of histone H4 acetylation in vivo (By similarity). Acts as a E3 ubiquitin-protein ligase mediating the ubiquitination and subsequent proteasomal degradation of target protein histone demethylase KDM1A. Al…	JADE2	ENSP00000282605	E3 ubiquitin-protein ligase Jade-2; Component of the HBO1 complex which has a histone H4-specific acetyltransferase activity, a reduced activity toward histone H3 and is responsible for the bulk of histone H4 acetylation in vivo. Acts as a E3 ubiquitin-protein ligase mediating the ubiquitination and subsequent proteasomal degradation of target protein histone demethylase KDM1A. Also acts as a ubi…
Ppil2	ENSMUSP00000155861	RING-type E3 ubiquitin-protein ligase PPIL2; Has a ubiquitin-protein ligase activity acting as an E3 ubiquitin protein ligase or as an ubiquitin-ubiquitin ligase promoting elongation of ubiquitin chains on substrates. By mediating 'Lys-48'- linked polyubiquitination of proteins could target them for proteasomal degradation. May also function as a chaperone, playing a role in transport to the cell…	PPIL2	ENSP00000486725	RING-type E3 ubiquitin-protein ligase PPIL2; Has a ubiquitin-protein ligase activity acting as an E3 ubiquitin protein ligase or as an ubiquitin-ubiquitin ligase promoting elongation of ubiquitin chains on substrates. By mediating 'Lys-48'- linked polyubiquitination of proteins could target them for proteasomal degradation. May also function as a chaperone, playing a role in transport to the cell…
Deaf1	ENSMUSP00000079395	Deformed epidermal autoregulatory factor 1 homolog; Transcription factor that binds to sequence with multiple copies of 5'-TTC[CG]G-3' present in its own promoter and that of the HNRPA2B1 gene. Down-regulates transcription of these genes. Binds to the retinoic acid response element (RARE) 5'-AGGGTTCACCGAAAGTTCA-3'. Activates the proenkephalin gene independently of promoter binding, probably throu…	AP006621
Kmt2d	ENSMUSP00000023741	Histone-lysine N-methyltransferase 2D; Histone methyltransferase. Methylates 'Lys-4' of histone H3 (H3K4me). H3K4me represents a specific tag for epigenetic transcriptional activation. Acts as a coactivator for estrogen receptor by being recruited by ESR1, thereby activating transcription.	KMT2D	ENSP00000301067	Histone-lysine N-methyltransferase 2D; Histone methyltransferase. Methylates 'Lys-4' of histone H3 (H3K4me). H3K4me represents a specific tag for epigenetic transcriptional activation. Acts as a coactivator for estrogen receptor by being recruited by ESR1, thereby activating transcription. Belongs to the class V-like SAM-binding methyltransferase superfamily. Histone-lysine methyltransferase fami…
Fam133b	ENSMUSP00000111189	Protein FAM133B; Belongs to the FAM133 family.	FAM133B	ENSP00000398401	Protein FAM133B; Family with sequence similarity 133 member B.
Rbm12b2	ENSMUSP00000066311	RNA-binding protein 12B-B.	RBM12B	ENSP00000382239	RNA binding motif protein 12B.
Bop1	ENSMUSP00000023217	Ribosome biogenesis protein BOP1; Component of the PeBoW complex, which is required for maturation of 28S and 5.8S ribosomal RNAs and formation of the 60S ribosome.	BOP1	ENSP00000455106	Ribosome biogenesis protein BOP1; Component of the PeBoW complex, which is required for maturation of 28S and 5.8S ribosomal RNAs and formation of the 60S ribosome; Belongs to the WD repeat BOP1/ERB1 family.
Zbtb24	ENSMUSP00000079592	Zinc finger and BTB domain-containing protein 24; May be involved in BMP2-induced transcription.	ZBTB24	ENSP00000230122	Zinc finger and BTB domain-containing protein 24; May be involved in BMP2-induced transcription.
Ttyh3	ENSMUSP00000037447	Protein tweety homolog 3; Probable large-conductance Ca(2+)-activated chloride channel. May play a role in Ca(2+) signal transduction (By similarity).	TTYH3	ENSP00000258796	Protein tweety homolog 3; Probable large-conductance Ca(2+)-activated chloride channel. May play a role in Ca(2+) signal transduction. Belongs to the tweety family.
Mapkapk5	ENSMUSP00000031410	MAP kinase-activated protein kinase 5; Tumor suppressor serine/threonine-protein kinase involved in mTORC1 signaling and post-transcriptional regulation. Phosphorylates FOXO3, ERK3/MAPK6, ERK4/MAPK4, HSP27/HSPB1, p53/TP53 and RHEB. Acts as a tumor suppressor by mediating Ras-induced senescence and phosphorylating p53/TP53. Involved in post-transcriptional regulation of MYC by mediating phosphoryl…	MAPKAPK5	ENSP00000449381	MAP kinase-activated protein kinase 5; Tumor suppressor serine/threonine-protein kinase involved in mTORC1 signaling and post-transcriptional regulation. Phosphorylates FOXO3, ERK3/MAPK6, ERK4/MAPK4, HSP27/HSPB1, p53/TP53 and RHEB. Acts as a tumor suppressor by mediating Ras-induced senescence and phosphorylating p53/TP53. Involved in post-transcriptional regulation of MYC by mediating phosphoryl…
Sltm	ENSMUSP00000049112	SAFB-like transcription modulator; When overexpressed, acts as a general inhibitor of transcription that eventually leads to apoptosis.	SLTM	ENSP00000369887	SAFB-like transcription modulator; When overexpressed, acts as a general inhibitor of transcription that eventually leads to apoptosis.
Chtf8	ENSMUSP00000135029	Chromosome transmission fidelity protein 8 homolog; Chromosome cohesion factor involved in sister chromatid cohesion and fidelity of chromosome transmission. Component of one of the cell nuclear antigen loader complexes, CTF18-replication factor C (CTF18-RFC), which consists of CTF18, CTF8, DCC1, RFC2, RFC3, RFC4 and RFC5. The CTF18-RFC complex binds to single-stranded and primed DNAs and has wea…	CHTF8	ENSP00000408367	Chromosome transmission fidelity protein 8 homolog; Chromosome cohesion factor involved in sister chromatid cohesion and fidelity of chromosome transmission. Component of one of the cell nuclear antigen loader complexes, CTF18-replication factor C (CTF18-RFC), which consists of CTF18, CTF8, DCC1, RFC2, RFC3, RFC4 and RFC5. The CTF18-RFC complex binds to single-stranded and primed DNAs and has wea…
D5ertd579e	ENSMUSP00000031091	Uncharacterized protein KIAA0232.	KIAA0232	ENSP00000303928	Uncharacterized protein KIAA0232; KIAA0232.
Rbm12b1	ENSMUSP00000064195	RNA-binding protein 12B-A.	RBM12B	ENSP00000382239	RNA binding motif protein 12B.
Ppp1r10	ENSMUSP00000084461	Serine/threonine-protein phosphatase 1 regulatory subunit 10; Scaffold protein which mediates the formation of the PTW/PP1 phosphatase complex by providing a binding platform to each component of the complex. The PTW/PP1 phosphatase complex plays a role in the control of chromatin structure and cell cycle progression during the transition from mitosis into interphase. Mediates interaction of WDR8…	PPP1R10	ENSP00000365694	Serine/threonine-protein phosphatase 1 regulatory subunit 10; Scaffold protein which mediates the formation of the PTW/PP1 phosphatase complex by providing a binding platform to each component of the complex. The PTW/PP1 phosphatase complex plays a role in the control of chromatin structure and cell cycle progression during the transition from mitosis into interphase. Mediates interaction of WDR8…
Snrnp40	ENSMUSP00000101616	U5 small nuclear ribonucleoprotein 40 kDa protein; Required for pre-mRNA splicing as component of the activated spliceosome. Component of the U5 small nuclear ribonucleoprotein (snRNP) complex and the U4/U6-U5 tri-snRNP complex, building blocks of the spliceosome.	SNRNP40	ENSP00000263694	U5 small nuclear ribonucleoprotein 40 kDa protein; Required for pre-mRNA splicing as component of the activated spliceosome. Component of the U5 small nuclear ribonucleoprotein (snRNP) complex and the U4/U6-U5 tri-snRNP complex, building blocks of the spliceosome.
Sike1	ENSMUSP00000029447	Suppressor of IKBKE 1; Physiological suppressor of IKK-epsilon and TBK1 that plays an inhibitory role in virus- and TLR3-triggered IRF3. Inhibits TLR3- mediated activation of interferon-stimulated response elements (ISRE) and the IFN-beta promoter. May act by disrupting the interactions of IKBKE or TBK1 with TICAM1/TRIF, IRF3 and DDX58/RIG-I. Does not inhibit NF-kappa-B activation pathways (By si…	SIKE1	ENSP00000358541	Suppressor of IKBKE 1; Physiological suppressor of IKK-epsilon and TBK1 that plays an inhibitory role in virus- and TLR3-triggered IRF3. Inhibits TLR3- mediated activation of interferon-stimulated response elements (ISRE) and the IFN-beta promoter. May act by disrupting the interactions of IKBKE or TBK1 with TICAM1/TRIF, IRF3 and DDX58/RIG-I. Does not inhibit NF-kappa-B activation pathways; Belon…
Elmo2	ENSMUSP00000073691	Engulfment and cell motility protein 2; Involved in cytoskeletal rearrangements required for phagocytosis of apoptotic cells and cell motility. Acts in association with DOCK1 and CRK. Was initially proposed to be required in complex with DOCK1 to activate Rac Rho small GTPases. May enhance the guanine nucleotide exchange factor (GEF) activity of DOCK1 (By similarity).	ELMO2	ENSP00000290246	Engulfment and cell motility protein 2; Involved in cytoskeletal rearrangements required for phagocytosis of apoptotic cells and cell motility. Acts in association with DOCK1 and CRK. Was initially proposed to be required in complex with DOCK1 to activate Rac Rho small GTPases. May enhance the guanine nucleotide exchange factor (GEF) activity of DOCK1.
Sybu	ENSMUSP00000087511	Syntabulin; Part of a kinesin motor-adapter complex that is critical for the anterograde axonal transport of active zone components and contributes to activity-dependent presynaptic assembly during neuronal development.	SYBU	ENSP00000407118	Syntabulin; Part of a kinesin motor-adapter complex that is critical for the anterograde axonal transport of active zone components and contributes to activity-dependent presynaptic assembly during neuronal development.
Fam220a	ENSMUSP00000126480	Protein FAM220A; May negatively regulate STAT3.	FAM220A	ENSP00000317289	Protein FAM220A; May negatively regulate STAT3.
Rrn3	ENSMUSP00000023363	RNA polymerase I-specific transcription initiation factor RRN3; Required for efficient transcription initiation by RNA polymerase I. Required for the formation of the competent preinitiation complex (PIC). Dissociates from pol I as a consequence of transcription. In vitro, cannot activate transcription in a subsequent transcription reaction; Belongs to the RRN3 family.	RRN3	ENSP00000198767	RNA polymerase I-specific transcription initiation factor RRN3; Required for efficient transcription initiation by RNA polymerase I. Required for the formation of the competent preinitiation complex (PIC). Dissociates from pol I as a consequence of transcription. In vitro, cannot activate transcription in a subsequent transcription reaction (By similarity).
Nprl3	ENSMUSP00000020530	GATOR complex protein NPRL3; As a component of the GATOR1 complex functions as an inhibitor of the amino acid-sensing branch of the TORC1 pathway. The GATOR1 complex strongly increases GTP hydrolysis by RRAGA and RRAGB within RRAGC-containing heterodimers, thereby deactivating RRAGs, releasing mTORC1 from lysosomal surface and inhibiting mTORC1 signaling. The GATOR1 complex is negatively regulate…	Z69720
Zfp281	ENSMUSP00000107677	Zinc finger protein 281; Transcription repressor that plays a role in regulation of embryonic stem cells (ESCs) differentiation. Required for ESCs differentiation and acts by mediating autorepression of NANOG in ESCs: binds to the NANOG promoter and promotes association of NANOG protein to its own promoter and recruits the NuRD complex, which deacetylates histones. Not required for establishement…	ZNF281	ENSP00000294740	Zinc finger protein 281; Transcription repressor that plays a role in regulation of embryonic stem cells (ESCs) differentiation. Required for ESCs differentiation and acts by mediating autorepression of NANOG in ESCs: binds to the NANOG promoter and promotes association of NANOG protein to its own promoter and recruits the NuRD complex, which deacetylates histones. Not required for establishement…
Atf6b	ENSMUSP00000015605	Processed cyclic AMP-dependent transcription factor ATF-6 beta; Transcriptional factor that acts in the unfolded protein response (UPR) pathway by activating UPR target genes induced during ER stress. Binds DNA on the 5'-CCAC[GA]-3' half of the ER stress response element (ERSE) (5'-CCAATN(9)CCAC[GA]-3') when NF-Y is bound to ERSE (By similarity); Belongs to the bZIP family. ATF subfamily.	ATF6B	ENSP00000364349	Processed cyclic AMP-dependent transcription factor ATF-6 beta; Transcriptional factor that acts in the unfolded protein response (UPR) pathway by activating UPR target genes induced during ER stress. Binds DNA on the 5'-CCAC[GA]-3' half of the ER stress response element (ERSE) (5'-CCAATN(9)CCAC[GA]-3') when NF-Y is bound to ERSE.
Gak	ENSMUSP00000036705	Cyclin-G-associated kinase; Associates with cyclin G and CDK5. Seems to act as an auxilin homolog that is involved in the uncoating of clathrin-coated vesicles by Hsc70 in non-neuronal cells. Expression oscillates slightly during the cell cycle, peaking at G1 (By similarity); Belongs to the protein kinase superfamily. Ser/Thr protein kinase family.	GAK	ENSP00000314499	Cyclin-G-associated kinase; Associates with cyclin G and CDK5. Seems to act as an auxilin homolog that is involved in the uncoating of clathrin-coated vesicles by Hsc70 in non-neuronal cells. Expression oscillates slightly during the cell cycle, peaking at G1.
Ica1	ENSMUSP00000040062	Islet cell autoantigen 1; May play a role in neurotransmitter secretion.	AC006042
Ubtf	ENSMUSP00000133844	Nucleolar transcription factor 1; Recognizes the ribosomal RNA gene promoter and activates transcription mediated by RNA polymerase I through cooperative interactions with the transcription factor SL1/TIF-IB complex. It binds specifically to the upstream control element.	UBTF	ENSP00000302640	Nucleolar transcription factor 1; Recognizes the ribosomal RNA gene promoter and activates transcription mediated by RNA polymerase I through cooperative interactions with the transcription factor SL1/TIF-IB complex. It binds specifically to the upstream control element.
Rprd1a	ENSMUSP00000043618	Regulation of nuclear pre-mRNA domain-containing protein 1A; Interacts with phosphorylated C-terminal heptapeptide repeat domain (CTD) of the largest RNA polymerase II subunit POLR2A, and participates in dephosphorylation of the CTD by RPAP2. May act as a negative regulator of cyclin-D1 (CCND1) and cyclin-E (CCNE1) in the cell cycle; Belongs to the UPF0400 (RTT103) family.	RPRD1A	ENSP00000381984	Regulation of nuclear pre-mRNA domain-containing protein 1A; Interacts with phosphorylated C-terminal heptapeptide repeat domain (CTD) of the largest RNA polymerase II subunit POLR2A, and participates in dephosphorylation of the CTD by RPAP2. May act as a negative regulator of cyclin-D1 (CCND1) and cyclin-E (CCNE1) in the cell cycle.
Sesn1	ENSMUSP00000097515	Sestrin-1; Functions as an intracellular leucine sensor that negatively regulates the TORC1 signaling pathway through the GATOR complex. In absence of leucine, binds the GATOR subcomplex GATOR2 and prevents TORC1 signaling. Binding of leucine to SESN2 disrupts its interaction with GATOR2 thereby activating the TORC1 signaling pathway. This stress-inducible metabolic regulator may also play a role…	SESN1	ENSP00000393762	Sestrin-1; Functions as an intracellular leucine sensor that negatively regulates the TORC1 signaling pathway through the GATOR complex. In absence of leucine, binds the GATOR subcomplex GATOR2 and prevents TORC1 signaling. Binding of leucine to SESN2 disrupts its interaction with GATOR2 thereby activating the TORC1 signaling pathway. This stress-inducible metabolic regulator may also play a role…
Fam216a	ENSMUSP00000031419	Protein FAM216A; Belongs to the FAM216 family.	FAM216A	ENSP00000366901	Protein FAM216A; Family with sequence similarity 216 member A; Belongs to the FAM216 family.
Cacna1d	ENSMUSP00000107869	Voltage-dependent L-type calcium channel subunit alpha-1D; Voltage-sensitive calcium channels (VSCC) mediate the entry of calcium ions into excitable cells and are also involved in a variety of calcium-dependent processes, including muscle contraction, hormone or neurotransmitter release, gene expression, cell motility, cell division and cell death. The isoform alpha-1D gives rise to L-type calci…	CACNA1D	ENSP00000288139	Voltage-dependent L-type calcium channel subunit alpha-1D; Voltage-sensitive calcium channels (VSCC) mediate the entry of calcium ions into excitable cells and are also involved in a variety of calcium-dependent processes, including muscle contraction, hormone or neurotransmitter release, gene expression, cell motility, cell division and cell death. The isoform alpha-1D gives rise to L-type calci…
Ubr3	ENSMUSP00000060159	E3 ubiquitin-protein ligase UBR3; E3 ubiquitin-protein ligase which is a component of the N-end rule pathway. Does not bind to proteins bearing specific N-terminal residues that are destabilizing according to the N- end rule, leading to their ubiquitination and subsequent degradation. May play a role in Shh signaling by mediating the ubiquitination of Kif7. May be important for MYH9 function in c…	UBR3	ENSP00000396068	E3 ubiquitin-protein ligase UBR3; E3 ubiquitin-protein ligase which is a component of the N-end rule pathway (By similarity). Does not bind to proteins bearing specific N-terminal residues that are destabilizing according to the N- end rule, leading to their ubiquitination and subsequent degradation (By similarity). May play a role in Shh signaling by mediating the ubiquitination of Kif7 (By simi…
Eif3l	ENSMUSP00000038839	Eukaryotic translation initiation factor 3 subunit L; Component of the eukaryotic translation initiation factor 3 (eIF-3) complex, which is required for several steps in the initiation of protein synthesis. The eIF-3 complex associates with the 40S ribosome and facilitates the recruitment of eIF-1, eIF-1A, eIF- 2:GTP:methionyl-tRNAi and eIF-5 to form the 43S pre-initiation complex (43S PIC). The …	EIF3L	ENSP00000499067	Eukaryotic translation initiation factor 3 subunit L; Component of the eukaryotic translation initiation factor 3 (eIF-3) complex, which is required for several steps in the initiation of protein synthesis. The eIF-3 complex associates with the 40S ribosome and facilitates the recruitment of eIF-1, eIF-1A, eIF-2:GTP:methionyl- tRNAi and eIF-5 to form the 43S pre-initiation complex (43S PIC). The …
Mtmr12	ENSMUSP00000041227	Myotubularin-related protein 12; Acts as an adapter for the myotubularin-related phosphatases. Regulates phosphatase MTM1 protein stability and possibly its intracellular location. By stabilizing MTM1 protein levels, required for skeletal muscle maintenance but not for myogenesis ; Belongs to the protein-tyrosine phosphatase family. Non- receptor class myotubularin subfamily.	MTMR12	ENSP00000371577	Myotubularin-related protein 12; Acts as an adapter for the myotubularin-related phosphatases. Regulates phosphatase MTM1 protein stability and possibly its intracellular location. By stabilizing MTM1 protein levels, required for skeletal muscle maintenance but not for myogenesis (By similarity). Belongs to the protein-tyrosine phosphatase family. Non- receptor class myotubularin subfamily.
Eif3e	ENSMUSP00000022960	Eukaryotic translation initiation factor 3 subunit E; Component of the eukaryotic translation initiation factor 3 (eIF-3) complex, which is required for several steps in the initiation of protein synthesis. The eIF-3 complex associates with the 40S ribosome and facilitates the recruitment of eIF-1, eIF-1A, eIF- 2:GTP:methionyl-tRNAi and eIF-5 to form the 43S pre-initiation complex (43S PIC). The …	EIF3E	ENSP00000220849	Eukaryotic translation initiation factor 3 subunit E; Component of the eukaryotic translation initiation factor 3 (eIF-3) complex, which is required for several steps in the initiation of protein synthesis. The eIF-3 complex associates with the 40S ribosome and facilitates the recruitment of eIF-1, eIF-1A, eIF-2:GTP:methionyl- tRNAi and eIF-5 to form the 43S pre-initiation complex (43S PIC). The …
Rnf10	ENSMUSP00000107726	RING finger protein 10; Transcriptional factor involved in the regulation of MAG (Myelin-associated glycoprotein) expression and myelin formation in Schwann cells; Belongs to the RNF10 family.	RNF10	ENSP00000415682	RING finger protein 10; Transcriptional factor involved in the regulation of MAG (Myelin-associated glycoprotein) expression. Acts as a regulator of Schwann cell differentiation and myelination.
Yme1l1	ENSMUSP00000028117	ATP-dependent zinc metalloprotease YME1L1; ATP-dependent metalloprotease that catalyzes the degradation of folded and unfolded proteins with a suitable degron sequence in the mitochondrial intermembrane region (By similarity). Plays an important role in regulating mitochondrial morphology and function by cleaving OPA1 at position S2, giving rise to a form of OPA1 that promotes maintenance of norm…	YME1L1	ENSP00000318480	ATP-dependent zinc metalloprotease YME1L1; ATP-dependent metalloprotease that catalyzes the degradation of folded and unfolded proteins with a suitable degron sequence in the mitochondrial intermembrane region. Plays an important role in regulating mitochondrial morphology and function by cleaving OPA1 at position S2, giving rise to a form of OPA1 that promotes maintenance of normal mitochondrial…
Dot1l	ENSMUSP00000100973	Histone-lysine N-methyltransferase, H3 lysine-79 specific.	DOT1L	ENSP00000381657	Histone-lysine N-methyltransferase, H3 lysine-79 specific; Histone methyltransferase. Methylates 'Lys-79' of histone H3. Nucleosomes are preferred as substrate compared to free histones. Binds to DNA.
Pip5k1c	ENSMUSP00000038225	Phosphatidylinositol 4-phosphate 5-kinase type-1 gamma; Catalyzes the phosphorylation of phosphatidylinositol 4- phosphate (PtdIns4P) to form phosphatidylinositol 4,5-bisphosphate (PtdIns(4,5)P2). PtdIns(4,5)P2 is involved in a variety of cellular processes and is the substrate to form phosphatidylinositol 3,4,5- trisphosphate (PtdIns(3,4,5)P3), another second messenger. The majority of PtdIns(4,…	PIP5K1C	ENSP00000466363	Phosphatidylinositol 4-phosphate 5-kinase type-1 gamma; Catalyzes the phosphorylation of phosphatidylinositol 4- phosphate (PtdIns4P) to form phosphatidylinositol 4,5-bisphosphate (PtdIns(4,5)P2). PtdIns(4,5)P2 is involved in a variety of cellular processes and is the substrate to form phosphatidylinositol 3,4,5- trisphosphate (PtdIns(3,4,5)P3), another second messenger. The majority of PtdIns(4,…
Arfgap1	ENSMUSP00000029092	ADP-ribosylation factor GTPase-activating protein 1; GTPase-activating protein (GAP) for the ADP ribosylation factor 1 (ARF1). Involved in membrane trafficking and /or vesicle transport. Promotes hydrolysis of the ARF1-bound GTP and thus, is required for the dissociation of coat proteins from Golgi-derived membranes and vesicles, a prerequisite for vesicle's fusion with target compartment. Probab…	ARFGAP1	ENSP00000314615	ADP-ribosylation factor GTPase-activating protein 1; GTPase-activating protein (GAP) for the ADP ribosylation factor 1 (ARF1). Involved in membrane trafficking and /or vesicle transport. Promotes hydrolysis of the ARF1-bound GTP and thus, is required for the dissociation of coat proteins from Golgi-derived membranes and vesicles, a prerequisite for vesicle's fusion with target compartment. Probab…
Cdk10	ENSMUSP00000045527	Cyclin-dependent kinase 10; Cyclin-dependent kinase that phosphorylates the transcription factor ETS2 (in vitro) and positively controls its proteasomal degradation (in cells). Involved in the regulation of actin cytoskeleton organization through the phosphorylation of actin dynamics regulators such as PKN2. Is a negative regulator of ciliogenesis through phosphorylation of PKN2 and promotion of …	CDK10	ENSP00000338673	Cyclin-dependent kinase 10; Cyclin-dependent kinase that phosphorylates the transcription factor ETS2 (in vitro) and positively controls its proteasomal degradation (in cells). Involved in the regulation of actin cytoskeleton organization through the phosphorylation of actin dynamics regulators such as PKN2. Is a negative regulator of ciliogenesis through phosphorylation of PKN2 and promotion of …
Smarcb1	ENSMUSP00000000925	SWI/SNF-related matrix-associated actin-dependent regulator of chromatin subfamily B member 1; Core component of the BAF (SWI/SNF) complex. This ATP- dependent chromatin-remodeling complex plays important roles in cell proliferation and differentiation, in cellular antiviral activities and inhibition of tumor formation. The BAF complex is able to create a stable, altered form of chromatin that co…	SMARCB1	ENSP00000340883	SWI/SNF-related matrix-associated actin-dependent regulator of chromatin subfamily B member 1; Core component of the BAF (hSWI/SNF) complex. This ATP- dependent chromatin-remodeling complex plays important roles in cell proliferation and differentiation, in cellular antiviral activities and inhibition of tumor formation. The BAF complex is able to create a stable, altered form of chromatin that c…
Pip5k1a	ENSMUSP00000102852	Phosphatidylinositol 4-phosphate 5-kinase type-1 alpha; Catalyzes the phosphorylation of phosphatidylinositol 4- phosphate (PtdIns4P) to form phosphatidylinositol 4,5-bisphosphate (PtdIns(4,5)P2). PtdIns(4,5)P2 is involved in a variety of cellular processes and is the substrate to form phosphatidylinositol 3,4,5- trisphosphate (PtdIns(3,4,5)P3), another second messenger. The majority of PtdIns(4,…	PIP5K1A	ENSP00000357883	Phosphatidylinositol 4-phosphate 5-kinase type-1 alpha; Catalyzes the phosphorylation of phosphatidylinositol 4- phosphate (PtdIns4P) to form phosphatidylinositol 4,5-bisphosphate (PtdIns(4,5)P2). PtdIns(4,5)P2 is involved in a variety of cellular processes and is the substrate to form phosphatidylinositol 3,4,5- trisphosphate (PtdIns(3,4,5)P3), another second messenger. The majority of PtdIns(4,…
Zswim8	ENSMUSP00000022358	Zinc finger SWIM domain-containing protein 8.	ZSWIM8	ENSP00000381693	Zinc finger SWIM-type containing 8.
Plcg1	ENSMUSP00000099404	1-phosphatidylinositol 4,5-bisphosphate phosphodiesterase gamma-1; Mediates the production of the second messenger molecules diacylglycerol (DAG) and inositol 1,4,5-trisphosphate (IP3). Plays an important role in the regulation of intracellular signaling cascades. Becomes activated in response to ligand-mediated activation of receptor-type tyrosine kinases, such as PDGFRA, PDGFRB, FGFR1, FGFR2, F…	PLCG1	ENSP00000244007	1-phosphatidylinositol 4,5-bisphosphate phosphodiesterase gamma-1; Mediates the production of the second messenger molecules diacylglycerol (DAG) and inositol 1,4,5-trisphosphate (IP3). Plays an important role in the regulation of intracellular signaling cascades. Becomes activated in response to ligand-mediated activation of receptor-type tyrosine kinases, such as PDGFRA, PDGFRB, FGFR1, FGFR2, F…
Narf	ENSMUSP00000099304	Nuclear prelamin A recognition factor; Belongs to the NARF family.	NARF	ENSP00000309899	Nuclear prelamin A recognition factor; Belongs to the NARF family.
Prrc2b	ENSMUSP00000064892	Protein PRRC2B.	PRRC2B	ENSP00000349856	Protein PRRC2B; Proline rich coiled-coil 2B.
Tcof1	ENSMUSP00000135639	Treacle protein; Nucleolar protein that acts as a regulator of RNA polymerase I by connecting RNA polymerase I with enzymes responsible for ribosomal processing and modification. Required for neural crest specification: following monoubiquitination by the BCR(KBTBD8) complex, associates with NOLC1 and acts as a platform to connect RNA polymerase I with enzymes responsible for ribosomal processing…	TCOF1	ENSP00000367028	Treacle protein; Nucleolar protein that acts as a regulator of RNA polymerase I by connecting RNA polymerase I with enzymes responsible for ribosomal processing and modification. Required for neural crest specification: following monoubiquitination by the BCR(KBTBD8) complex, associates with NOLC1 and acts as a platform to connect RNA polymerase I with enzymes responsible for ribosomal processing…
Neurod2	ENSMUSP00000041373	Neurogenic differentiation factor 2; Transcriptional regulator implicated in neuronal determination. Mediates calcium-dependent transcription activation by binding to E box-containing promoter. Critical factor essential for the repression of the genetic program for neuronal differentiation; prevents the formation of synaptic vesicle clustering at active zone to the presynaptic membrane in postmit…	NEUROD2	ENSP00000306754	Neurogenic differentiation factor 2; Transcriptional regulator implicated in neuronal determination. Mediates calcium-dependent transcription activation by binding to E box-containing promoter. Critical factor essential for the repression of the genetic program for neuronal differentiation; prevents the formation of synaptic vesicle clustering at active zone to the presynaptic membrane in postmit…
Kat2a	ENSMUSP00000099407	Histone acetyltransferase KAT2A; Protein lysine acyltransferase that can act as a acetyltransferase, glutaryltransferase or succinyltransferase, depending on the context. Acts as a histone lysine succinyltransferase: catalyzes succinylation of histone H3 on 'Lys-79' (H3K79succ), with a maximum frequency around the transcription start sites of genes (By similarity). Succinylation of histones gives…	KAT2A	ENSP00000225916	Histone acetyltransferase KAT2A; Protein lysine acyltransferase that can act as a acetyltransferase, glutaryltransferase or succinyltransferase, depending on the context. Acts as a histone lysine succinyltransferase: catalyzes succinylation of histone H3 on 'Lys-79' (H3K79succ), with a maximum frequency around the transcription start sites of genes. Succinylation of histones gives a specific tag …
Med25	ENSMUSP00000003049	Mediator of RNA polymerase II transcription subunit 25; Component of the Mediator complex, a coactivator involved in the regulated transcription of nearly all RNA polymerase II-dependent genes. Mediator functions as a bridge to convey information from gene- specific regulatory proteins to the basal RNA polymerase II transcription machinery. Mediator is recruited to promoters by direct interaction…	AC018766
Cnbp	ENSMUSP00000032138	Cellular nucleic acid-binding protein; Single-stranded DNA-binding protein, with specificity to the sterol regulatory element (SRE). Involved in sterol-mediated repression.	CNBP	ENSP00000410769	Cellular nucleic acid-binding protein; Single-stranded DNA-binding protein, with specificity to the sterol regulatory element (SRE). Involved in sterol-mediated repression.
Csnk1g1	ENSMUSP00000034949	Casein kinase I isoform gamma-1; Serine/threonine-protein kinase. Casein kinases are operationally defined by their preferential utilization of acidic proteins such as caseins as substrates. It can phosphorylate a large number of proteins. Participates in Wnt signaling. Phosphorylates CLSPN (By similarity). Regulates fast synaptic transmission mediated by glutamate.	CSNK1G1	ENSP00000475724	Casein kinase I isoform gamma-1; Serine/threonine-protein kinase. Casein kinases are operationally defined by their preferential utilization of acidic proteins such as caseins as substrates. It can phosphorylate a large number of proteins. Participates in Wnt signaling. Regulates fast synaptic transmission mediated by glutamate (By similarity). Phosphorylates CLSPN.
Slc8a2	ENSMUSP00000147497	Sodium/calcium exchanger 2; Mediates the electrogenic exchange of Ca(2+) against Na(+) ions across the cell membrane, and thereby contributes to the regulation of cytoplasmic Ca(2+) levels and Ca(2+)-dependent cellular processes. Contributes to cellular Ca(2+) homeostasis in excitable cells. Contributes to the rapid decrease of cytoplasmic Ca(2+) levels back to baseline after neuronal activation,…	SLC8A2	ENSP00000236877	Sodium/calcium exchanger 2; Mediates the electrogenic exchange of Ca(2+) against Na(+) ions across the cell membrane, and thereby contributes to the regulation of cytoplasmic Ca(2+) levels and Ca(2+)-dependent cellular processes. Contributes to cellular Ca(2+) homeostasis in excitable cells. Contributes to the rapid decrease of cytoplasmic Ca(2+) levels back to baseline after neuronal activation,…
Ppm1l	ENSMUSP00000029355	Protein phosphatase 1L; Acts as a suppressor of the SAPK signaling pathways by associating with and dephosphorylating MAP3K7/TAK1 and MAP3K5, and by attenuating the association between MAP3K7/TAK1 and MAP2K4 or MAP2K6. Belongs to the PP2C family.	PPM1L	ENSP00000417659	Protein phosphatase 1L; Acts as a suppressor of the SAPK signaling pathways by associating with and dephosphorylating MAP3K7/TAK1 and MAP3K5, and by attenuating the association between MAP3K7/TAK1 and MAP2K4 or MAP2K6. Belongs to the PP2C family.
Commd3	ENSMUSP00000127385	COMM domain-containing protein 3; May modulate activity of cullin-RING E3 ubiquitin ligase (CRL) complexes. May down-regulate activation of NF-kappa-B. Modulates Na(+) transport in epithelial cells by regulation of apical cell surface expression of amiloride-sensitive sodium channel (ENaC) subunits.	COMMD3	ENSP00000366032	COMM domain-containing protein 3; May modulate activity of cullin-RING E3 ubiquitin ligase (CRL) complexes. May down-regulate activation of NF- kappa-B. Modulates Na(+) transport in epithelial cells by regulation of apical cell surface expression of amiloride- sensitive sodium channel (ENaC) subunits.
Snx27	ENSMUSP00000102904	Sorting nexin-27; Involved in the retrograde transport from endosome to plasma membrane, a trafficking pathway that promotes the recycling of internalized transmembrane proteins. Following internalization, endocytosed transmembrane proteins are delivered to early endosomes and recycled to the plasma membrane instead of being degraded in lysosomes. SNX27 specifically binds and directs sorting of a…	SNX27	ENSP00000400333	Sorting nexin-27; Involved in the retrograde transport from endosome to plasma membrane, a trafficking pathway that promotes the recycling of internalized transmembrane proteins. Following internalization, endocytosed transmembrane proteins are delivered to early endosomes and recycled to the plasma membrane instead of being degraded in lysosomes. SNX27 specifically binds and directs sorting of a…
Supt6	ENSMUSP00000002121	Transcription elongation factor SPT6; Transcription elongation factor which binds histone H3 and plays a key role in the regulation of transcription elongation and mRNA processing. Enhances the transcription elongation by RNA polymerase II (RNAPII) and is also required for the efficient activation of transcriptional elongation by the HIV-1 nuclear transcriptional activator, Tat. Besides chaperoni…	SUPT6H	ENSP00000319104	Transcription elongation factor SPT6; Transcription elongation factor which binds histone H3 and plays a key role in the regulation of transcription elongation and mRNA processing. Enhances the transcription elongation by RNA polymerase II (RNAPII) and is also required for the efficient activation of transcriptional elongation by the HIV-1 nuclear transcriptional activator, Tat. Besides chaperoni…
Ypel3	ENSMUSP00000101964	Protein yippee-like 3; Involved in proliferation and apoptosis in myeloid precursor cells.	YPEL3	ENSP00000381821	Protein yippee-like 3; Involved in proliferation and apoptosis in myeloid precursor cells.
Unc5a	ENSMUSP00000026994	Netrin receptor UNC5A; Receptor for netrin required for axon guidance. Functions in the netrin signaling pathway and promotes neurite outgrowth in response to NTN1. Mediates axon repulsion of neuronal growth cones in the developing nervous system in response to netrin. Axon repulsion in growth cones may be mediated by its association with DCC that may trigger signaling for repulsion. It also acts…	UNC5A	ENSP00000332737	Netrin receptor UNC5A; Receptor for netrin required for axon guidance. Functions in the netrin signaling pathway and promotes neurite outgrowth in response to NTN1. Mediates axon repulsion of neuronal growth cones in the developing nervous system in response to netrin. Axon repulsion in growth cones may be mediated by its association with DCC that may trigger signaling for repulsion. It also acts…
Copz1	ENSMUSP00000097738	Coatomer subunit zeta-1; The coatomer is a cytosolic protein complex that binds to dilysine motifs and reversibly associates with Golgi non-clathrin- coated vesicles, which further mediate biosynthetic protein transport from the ER, via the Golgi up to the trans Golgi network. Coatomer complex is required for budding from Golgi membranes, and is essential for the retrograde Golgi-to-ER transport …	COPZ1	ENSP00000449270	Coatomer subunit zeta-1; The coatomer is a cytosolic protein complex that binds to dilysine motifs and reversibly associates with Golgi non-clathrin- coated vesicles, which further mediate biosynthetic protein transport from the ER, via the Golgi up to the trans Golgi network. Coatomer complex is required for budding from Golgi membranes, and is essential for the retrograde Golgi-to-ER transport …
Slc25a16	ENSMUSP00000043370	Graves disease carrier protein homolog; Required for the accumulation of coenzyme A in the mitochondrial matrix.	SLC25A16	ENSP00000476815	Graves disease carrier protein; Required for the accumulation of coenzyme A in the mitochondrial matrix; Belongs to the mitochondrial carrier (TC 2.A.29) family.
Slc7a8	ENSMUSP00000022787	Large neutral amino acids transporter small subunit 2; Sodium-independent, high-affinity transport of small and large neutral amino acids such as alanine, serine, threonine, cysteine, phenylalanine, tyrosine, leucine, arginine and tryptophan, when associated with SLC3A2/4F2hc. Acts as an amino acid exchanger. Has higher affinity for L-phenylalanine than LAT1 but lower affinity for glutamine and s…	SLC7A8	ENSP00000320378	Large neutral amino acids transporter small subunit 2; Sodium-independent, high-affinity transport of small and large neutral amino acids such as alanine, serine, threonine, cysteine, phenylalanine, tyrosine, leucine, arginine and tryptophan, when associated with SLC3A2/4F2hc. Acts as an amino acid exchanger. Has higher affinity for L-phenylalanine than LAT1 but lower affinity for glutamine and s…
1700025g04rik	ENSMUSP00000036406	Uncharacterized protein C1orf21 homolog.	C1ORF21	ENSP00000235307	Uncharacterized protein C1orf21; Chromosome 1 open reading frame 21.
Sf3b2	ENSMUSP00000025774	Splicing factor 3b, subunit 2.	SF3B2	ENSP00000318861	Splicing factor 3B subunit 2; Involved in pre-mRNA splicing as a component of the splicing factor SF3B complex. SF3B complex is required for 'A' complex assembly formed by the stable binding of U2 snRNP to the branchpoint sequence (BPS) in pre-mRNA. Sequence independent binding of SF3A/SF3B complex upstream of the branch site is essential, it may anchor U2 snRNP to the pre-mRNA. May also be invol…
Pgbd5	ENSMUSP00000054788	PiggyBac transposable element-derived protein 5; Transposase that mediates sequence-specific genomic rearrangements.	PGBD5	ENSP00000375733	PiggyBac transposable element-derived protein 5; Transposase that mediates sequence-specific genomic rearrangements. Can induce genomic rearrangements that inactivate the HPRT1 gene.
Tfip11	ENSMUSP00000031288	Tuftelin-interacting protein 11; Involved in pre-mRNA splicing, specifically in spliceosome disassembly during late-stage splicing events. Intron turnover seems to proceed through reactions in two lariat-intron associated complexes termed Intron Large (IL) and Intron Small (IS). In cooperation with DHX15 seems to mediate the transition of the U2, U5 and U6 snRNP- containing IL complex to the snRN…	TFIP11	ENSP00000384421	Tuftelin-interacting protein 11; Involved in pre-mRNA splicing, specifically in spliceosome disassembly during late-stage splicing events. Intron turnover seems to proceed through reactions in two lariat-intron associated complexes termed Intron Large (IL) and Intron Small (IS). In cooperation with DHX15 seems to mediate the transition of the U2, U5 and U6 snRNP- containing IL complex to the snRN…
Slc35e1	ENSMUSP00000115754	Solute carrier family 35 member E1; Putative transporter; Belongs to the TPT transporter family. SLC35E subfamily.	SLC35E1	ENSP00000470652	Solute carrier family 35 member E1; Putative transporter.
Mfhas1	ENSMUSP00000044135	Malignant fibrous histiocytoma-amplified sequence 1 homolog; Probable GTP-binding protein (By similarity). Functions in innate immunity and more specifically the inflammatory response as a regulator of the Toll-like receptor TLR2 and TLR4 signaling pathways. Negatively regulates the part of the TLR4 signaling pathway that leads to the activation of the transcription factor AP-1. By retaining the …	MFHAS1	ENSP00000276282	Malignant fibrous histiocytoma-amplified sequence 1; Probable GTP-binding protein. Functions in innate immunity and more specifically the inflammatory response as a regulator of the Toll-like receptor TLR2 and TLR4 signaling pathways. Negatively regulates the part of the TLR4 signaling pathway that leads to the activation of the transcription factor AP-1. By retaining the phosphatase complex PP2A…
Lrrc4	ENSMUSP00000062158	Leucine-rich repeat-containing protein 4; Synaptic adhesion protein. Regulates the formation of exitatory synapses through the recruitment of pre-and-postsynaptic proteins. Organize the lamina/pathway-specific differentiation of dendrites. Plays an important role for auditory synaptic responses. Involved in the suppression of glioma.	LRRC4	ENSP00000249363	Leucine-rich repeat-containing protein 4; Synaptic adhesion protein. Regulates the formation of exitatory synapses through the recruitment of pre-and-postsynaptic proteins. Organize the lamina/pathway-specific differentiation of dendrites. Plays an important role for auditory synaptic responses. Involved in the suppression of glioma (By similarity).
Nop58	ENSMUSP00000140250	Nucleolar protein 58; Required for 60S ribosomal subunit biogenesis (By similarity). Core component of box C/D small nucleolar ribonucleoprotein (snoRNP) particles. Required for the biogenesis of box C/D snoRNAs such as U3, U8 and U14 snoRNAs (By similarity). Belongs to the NOP5/NOP56 family.	NOP58	ENSP00000264279	Nucleolar protein 58; Required for 60S ribosomal subunit biogenesis (By similarity). Core component of box C/D small nucleolar ribonucleoprotein (snoRNP) particles. Required for the biogenesis of box C/D snoRNAs such as U3, U8 and U14 snoRNAs. Belongs to the NOP5/NOP56 family.
Ssb	ENSMUSP00000130313	Lupus La protein homolog; Binds to the 3' poly(U) terminus of nascent RNA polymerase III transcripts, protecting them from exonuclease digestion and facilitating their folding and maturation.	AC009967
Cdc27	ENSMUSP00000091452	Cell division cycle protein 27 homolog; Component of the anaphase promoting complex/cyclosome (APC/C), a cell cycle-regulated E3 ubiquitin ligase that controls progression through mitosis and the G1 phase of the cell cycle. The APC/C complex acts by mediating ubiquitination and subsequent degradation of target proteins: it mainly mediates the formation of 'Lys-11'-linked polyubiquitin chains and,…	CDC27	ENSP00000434614	Cell division cycle protein 27 homolog; Component of the anaphase promoting complex/cyclosome (APC/C), a cell cycle-regulated E3 ubiquitin ligase that controls progression through mitosis and the G1 phase of the cell cycle. The APC/C complex acts by mediating ubiquitination and subsequent degradation of target proteins: it mainly mediates the formation of 'Lys-11'-linked polyubiquitin chains and,…
Bub3	ENSMUSP00000081547	Mitotic checkpoint protein BUB3; Has a dual function in spindle-assembly checkpoint signaling and in promoting the establishment of correct kinetochore-microtubule (K-MT) attachments. Promotes the formation of stable end-on bipolar attachments. Necessary for kinetochore localization of BUB1. The BUB1/BUB3 complex plays a role in the inhibition of anaphase-promoting complex or cyclosome (APC/C) wh…	BUB3	ENSP00000357858	Mitotic checkpoint protein BUB3; Has a dual function in spindle-assembly checkpoint signaling and in promoting the establishment of correct kinetochore-microtubule (K-MT) attachments. Promotes the formation of stable end-on bipolar attachments. Necessary for kinetochore localization of BUB1. Regulates chromosome segregation during oocyte meiosis. The BUB1/BUB3 complex plays a role in the inhibiti…
Arf5	ENSMUSP00000020717	ADP-ribosylation factor 5; GTP-binding protein involved in protein trafficking; may modulate vesicle budding and uncoating within the Golgi apparatus.	ARF5	ENSP00000000233	ADP-ribosylation factor 5; GTP-binding protein involved in protein trafficking; may modulate vesicle budding and uncoating within the Golgi apparatus. Belongs to the small GTPase superfamily. Arf family.
Polr2a	ENSMUSP00000050771	DNA-directed RNA polymerase II subunit RPB1; DNA-dependent RNA polymerase catalyzes the transcription of DNA into RNA using the four ribonucleoside triphosphates as substrates. Largest and catalytic component of RNA polymerase II which synthesizes mRNA precursors and many functional non-coding RNAs. Forms the polymerase active center together with the second largest subunit. Pol II is the central…	AC113189
Camkk1	ENSMUSP00000090613	Calcium/calmodulin-dependent protein kinase kinase 1; Calcium/calmodulin-dependent protein kinase that belongs to a proposed calcium-triggered signaling cascade involved in a number of cellular processes. Phosphorylates CAMK1, CAMK1D, CAMK1G and CAMK4. Involved in regulating cell apoptosis. Promotes cell survival by phosphorylating AKT1/PKB that inhibits pro-apoptotic BAD/Bcl2- antagonist of cell…	CAMKK1	ENSP00000371188	Calcium/calmodulin-dependent protein kinase kinase 1; Calcium/calmodulin-dependent protein kinase that belongs to a proposed calcium-triggered signaling cascade involved in a number of cellular processes. Phosphorylates CAMK1, CAMK1D, CAMK1G and CAMK4. Involved in regulating cell apoptosis. Promotes cell survival by phosphorylating AKT1/PKB that inhibits pro-apoptotic BAD/Bcl2- antagonist of cell…
Mfap1a	ENSMUSP00000087372	Microfibrillar-associated protein 1A.	MFAP1	ENSP00000267812	Microfibrillar-associated protein 1; Involved in pre-mRNA splicing as a component of the spliceosome; Belongs to the MFAP1 family.
Tet1	ENSMUSP00000133279	Methylcytosine dioxygenase TET1; Dioxygenase that catalyzes the conversion of the modified genomic base 5-methylcytosine (5mC) into 5-hydroxymethylcytosine (5hmC) and plays a key role in active DNA demethylation. Also mediates subsequent conversion of 5hmC into 5-formylcytosine (5fC), and conversion of 5fC to 5-carboxylcytosine (5caC). Conversion of 5mC into 5hmC, 5fC and 5caC probably constitute…	TET1	ENSP00000362748	Methylcytosine dioxygenase TET1; Dioxygenase that catalyzes the conversion of the modified genomic base 5-methylcytosine (5mC) into 5-hydroxymethylcytosine (5hmC) and plays a key role in active DNA demethylation. Also mediates subsequent conversion of 5hmC into 5-formylcytosine (5fC), and conversion of 5fC to 5-carboxylcytosine (5caC). Conversion of 5mC into 5hmC, 5fC and 5caC probably constitute…
Hnrnpk	ENSMUSP00000112104	Heterogeneous nuclear ribonucleoprotein K; One of the major pre-mRNA-binding proteins. Binds tenaciously to poly(C) sequences. Likely to play a role in the nuclear metabolism of hnRNAs, particularly for pre-mRNAs that contain cytidine-rich sequences. Can also bind poly(C) single-stranded DNA. Plays an important role in p53/TP53 response to DNA damage, acting at the level of both transcription act…	HNRNPK	ENSP00000365458	Heterogeneous nuclear ribonucleoprotein K; One of the major pre-mRNA-binding proteins. Binds tenaciously to poly(C) sequences. Likely to play a role in the nuclear metabolism of hnRNAs, particularly for pre-mRNAs that contain cytidine-rich sequences. Can also bind poly(C) single-stranded DNA. Plays an important role in p53/TP53 response to DNA damage, acting at the level of both transcription act…
Dctn1	ENSMUSP00000109552	Dynactin subunit 1; Plays a key role in dynein-mediated retrograde transport of vesicles and organelles along microtubules by recruiting and tethering dynein to microtubules. Binds to both dynein and microtubules providing a link between specific cargos, microtubules and dynein. Essential for targeting dynein to microtubule plus ends, recruiting dynein to membranous cargos and enhancing dynein pr…	DCTN1	ENSP00000354791	Dynactin subunit 1; Plays a key role in dynein-mediated retrograde transport of vesicles and organelles along microtubules by recruiting and tethering dynein to microtubules. Binds to both dynein and microtubules providing a link between specific cargos, microtubules and dynein. Essential for targeting dynein to microtubule plus ends, recruiting dynein to membranous cargos and enhancing dynein pr…
Btaf1	ENSMUSP00000097093	B-TFIID TATA-box-binding protein-associated factor 1.	BTAF1	ENSP00000265990	TATA-binding protein-associated factor 172; Regulates transcription in association with TATA binding protein (TBP). Removes TBP from the TATA box in an ATP-dependent manner; Belongs to the SNF2/RAD54 helicase family.
Rp9	ENSMUSP00000034763	Retinitis pigmentosa 9 protein homolog; Is thought to be a target protein for the PIM1 kinase. May play some roles in B-cell proliferation in association with PIM1.	RP9	ENSP00000297157	Retinitis pigmentosa 9 protein; Is thought to be a target protein for the PIM1 kinase. May play some roles in B-cell proliferation in association with PIM1 (By similarity).

## Sheet: Reactome
	term description	observed gene count	background gene count	strength	signal	false discovery rate	matching proteins in your network (IDs)	matching proteins in your network (labels)
HSA-72163	mRNA Splicing - Major Pathway	16	203	0.79	0.96	2.08e-05	9606.ENSP00000216832,9606.ENSP00000244020,9606.ENSP00000263694,9606.ENSP00000267812,9606.ENSP00000271526,9606.ENSP00000317123,9606.ENSP00000318861,9606.ENSP00000325376,9606.ENSP00000328848,9606.ENSP00000362900,9606.ENSP00000365458,9606.ENSP00000376919,9606.ENSP00000384421,9606.ENSP00000420195,9606.ENSP00000439856,9606.ENSP00000486725	PNN,SRSF6,SNRNP40,MFAP1,PRCC,SNRNP200,SF3B2,HNRNPM,RBM10,SRSF4,HNRNPK,LUC7L3,TFIP11,SRSF10,CHERP,PPIL2
HSA-3247509	Chromatin modifying enzymes	17	238	0.75	0.93	2.08e-05	9606.ENSP00000160382,9606.ENSP00000225916,9606.ENSP00000259021,9606.ENSP00000262189,9606.ENSP00000265713,9606.ENSP00000282605,9606.ENSP00000301067,9606.ENSP00000309555,9606.ENSP00000333633,9606.ENSP00000340883,9606.ENSP00000352925,9606.ENSP00000357644,9606.ENSP00000361473,9606.ENSP00000364550,9606.ENSP00000380692,9606.ENSP00000381657,9606.ENSP00000432786	ACTL6B,KAT2A,KAT7,KMT2C,KAT6A,JADE2,KMT2D,HCFC1,MTA1,SMARCB1,TRRAP,GATAD2B,KDM4A,KDM5C,KDM7A,DOT1L,KDM2A
HSA-72203	Processing of Capped Intron-Containing Pre-mRNA	19	281	0.73	0.92	1.96e-05	9606.ENSP00000216832,9606.ENSP00000244020,9606.ENSP00000263694,9606.ENSP00000266679,9606.ENSP00000267812,9606.ENSP00000271526,9606.ENSP00000283195,9606.ENSP00000317123,9606.ENSP00000318861,9606.ENSP00000325376,9606.ENSP00000328848,9606.ENSP00000345412,9606.ENSP00000362900,9606.ENSP00000365458,9606.ENSP00000376919,9606.ENSP00000384421,9606.ENSP00000420195,9606.ENSP00000439856,9606.ENSP00000486725	PNN,SRSF6,SNRNP40,CPSF6,MFAP1,PRCC,RANBP2,SNRNP200,SF3B2,HNRNPM,RBM10,CPSF7,SRSF4,HNRNPK,LUC7L3,TFIP11,SRSF10,CHERP,PPIL2
HSA-8953854	Metabolism of RNA	27	705	0.48	0.64	0.00022	9606.ENSP00000216832,9606.ENSP00000244020,9606.ENSP00000263694,9606.ENSP00000264279,9606.ENSP00000266679,9606.ENSP00000267812,9606.ENSP00000271526,9606.ENSP00000283195,9606.ENSP00000314029,9606.ENSP00000317123,9606.ENSP00000318861,9606.ENSP00000325376,9606.ENSP00000328848,9606.ENSP00000345412,9606.ENSP00000351811,9606.ENSP00000355279,9606.ENSP00000362900,9606.ENSP00000365458,9606.ENSP00000366396,…	PNN,SRSF6,SNRNP40,NOP58,CPSF6,MFAP1,PRCC,RANBP2,SENP3,SNRNP200,SF3B2,HNRNPM,RBM10,CPSF7,EDC4,CNOT7,SRSF4,HNRNPK,XRN2,LUC7L3,TFIP11,SRSF10,CHERP,BOP1,UPF1,DDX6,PPIL2
HSA-74160	Gene expression (Transcription)	39	1476	0.32	0.42	0.0044	9606.ENSP00000160382,9606.ENSP00000198767,9606.ENSP00000225916,9606.ENSP00000244020,9606.ENSP00000262189,9606.ENSP00000263209,9606.ENSP00000264157,9606.ENSP00000265713,9606.ENSP00000266679,9606.ENSP00000278412,9606.ENSP00000283195,9606.ENSP00000301067,9606.ENSP00000302640,9606.ENSP00000319104,9606.ENSP00000333633,9606.ENSP00000336783,9606.ENSP00000340883,9606.ENSP00000345412,9606.ENSP00000351407,…	ACTL6B,RRN3,KAT2A,SRSF6,KMT2C,DGCR8,CCNT2,KAT6A,CPSF6,SSRP1,RANBP2,KMT2D,UBTF,SUPT6H,MTA1,TNRC6C,SMARCB1,CPSF7,ARNT,CNOT7,GATAD2B,TET1,SRSF4,SKI,BRD2,CAMK2B,ZNF445,MED13,INTS10,RPRD1A,NEDD4L,SESN1,CDK12,HIPK1,CDC27,MAPKAPK5,GTF2A1,ANAPC16,ZNF282
HSA-73857	RNA Polymerase II Transcription	34	1337	0.3	0.31	0.0305	9606.ENSP00000160382,9606.ENSP00000225916,9606.ENSP00000244020,9606.ENSP00000262189,9606.ENSP00000263209,9606.ENSP00000264157,9606.ENSP00000265713,9606.ENSP00000266679,9606.ENSP00000278412,9606.ENSP00000301067,9606.ENSP00000319104,9606.ENSP00000336783,9606.ENSP00000340883,9606.ENSP00000345412,9606.ENSP00000351407,9606.ENSP00000355279,9606.ENSP00000357644,9606.ENSP00000362900,9606.ENSP00000367797,…	ACTL6B,KAT2A,SRSF6,KMT2C,DGCR8,CCNT2,KAT6A,CPSF6,SSRP1,KMT2D,SUPT6H,TNRC6C,SMARCB1,CPSF7,ARNT,CNOT7,GATAD2B,SRSF4,SKI,BRD2,CAMK2B,ZNF445,MED13,INTS10,RPRD1A,NEDD4L,SESN1,CDK12,HIPK1,CDC27,MAPKAPK5,GTF2A1,ANAPC16,ZNF282

## Sheet: KEGG
#term ID	term description	observed gene count	background gene count	strength	signal	false discovery rate	matching proteins in your network (IDs)	matching proteins in your network (labels)
hsa03040	Spliceosome	10	132	0.78	0.56	0.0042	9606.ENSP00000244020,9606.ENSP00000263694,9606.ENSP00000297157,9606.ENSP00000317123,9606.ENSP00000318861,9606.ENSP00000325376,9606.ENSP00000362900,9606.ENSP00000365458,9606.ENSP00000420195,9606.ENSP00000439856	SRSF6,SNRNP40,RP9,SNRNP200,SF3B2,HNRNPM,SRSF4,HNRNPK,SRSF10,CHERP

## Sheet: GO MF
#term ID	term description	observed gene count	background gene count	strength	signal	false discovery rate	matching proteins in your network (IDs)	matching proteins in your network (labels)
GO:0003723	RNA binding	64	1672	0.48	1.12	3.42e-12	9606.ENSP00000216832,9606.ENSP00000220849,9606.ENSP00000233078,9606.ENSP00000240185,9606.ENSP00000240316,9606.ENSP00000244020,9606.ENSP00000262189,9606.ENSP00000263209,9606.ENSP00000263694,9606.ENSP00000264157,9606.ENSP00000264279,9606.ENSP00000266070,9606.ENSP00000266679,9606.ENSP00000267812,9606.ENSP00000278412,9606.ENSP00000283195,9606.ENSP00000290583,9606.ENSP00000297157,9606.ENSP00000302640,…	PNN,EIF3E,DAZAP1,TARDBP,COIL,SRSF6,KMT2C,DGCR8,SNRNP40,CCNT2,NOP58,DIDO1,CPSF6,MFAP1,SSRP1,RANBP2,CELF3,RP9,UBTF,MYEF2,SNRNP200,ROCK2,SF3B2,SUPT6H,HNRNPM,RBM10,TNRC6C,CPSF7,PRRC2B,TCF20,TOP1,CNOT7,SYNE1,RC3H1,RBM15,RC3H2,SRSF4,SRPK1,PRRC2A,HNRNPK,PPP1R10,XRN2,TCOF1,SLTM,PSIP1,LUC7L3,RBM12B,R3HDM2,MARK2,FAM133B,TIA1,ILF3,CNBP,ZC3H18,SRSF10,API5,CELF1,CHERP,BOP1,UPF1,SUGP2,DDX6,HNRNPDL,EIF3L
GO:0003676	Nucleic acid binding	110	4003	0.34	0.92	2.19e-13	9606.ENSP00000160827,9606.ENSP00000198767,9606.ENSP00000216832,9606.ENSP00000219431,9606.ENSP00000220849,9606.ENSP00000230122,9606.ENSP00000233078,9606.ENSP00000240185,9606.ENSP00000240316,9606.ENSP00000244020,9606.ENSP00000259021,9606.ENSP00000260953,9606.ENSP00000262189,9606.ENSP00000263209,9606.ENSP00000263694,9606.ENSP00000264157,9606.ENSP00000264279,9606.ENSP00000265713,9606.ENSP00000265990,…	KIF22,RRN3,PNN,MPG,EIF3E,ZBTB24,DAZAP1,TARDBP,COIL,SRSF6,KAT7,METTL5,KMT2C,DGCR8,SNRNP40,CCNT2,NOP58,KAT6A,BTAF1,DIDO1,CPSF6,MFAP1,SSRP1,RANBP2,UBP1,CELF3,ZNF281,RP9,KMT2D,UBTF,NEUROD2,BPTF,SP3,MYEF2,SNRNP200,ROCK2,SF3B2,SUPT6H,PNKP,HNRNPM,RBM10,MTA1,TNRC6C,ZNF532,SMARCB1,CPSF7,PRRC2B,ARNT,TCF20,CUX1,ZNF148,TOP1,SMC3,CNOT7,SYNE1,RC3H1,GATAD2B,RBM15,RLF,TET1,RC3H2,SRSF4,SRPK1,ZNF76,PBX2,ATF6B,KDM5…
GO:0003729	mRNA binding	19	326	0.66	0.82	5.65e-05	9606.ENSP00000233078,9606.ENSP00000240185,9606.ENSP00000244020,9606.ENSP00000266679,9606.ENSP00000290583,9606.ENSP00000316950,9606.ENSP00000325376,9606.ENSP00000345412,9606.ENSP00000356669,9606.ENSP00000358799,9606.ENSP00000362774,9606.ENSP00000362900,9606.ENSP00000365458,9606.ENSP00000376919,9606.ENSP00000401371,9606.ENSP00000404121,9606.ENSP00000410769,9606.ENSP00000436864,9606.ENSP00000478754	DAZAP1,TARDBP,SRSF6,CPSF6,CELF3,MYEF2,HNRNPM,CPSF7,RC3H1,RBM15,RC3H2,SRSF4,HNRNPK,LUC7L3,TIA1,ILF3,CNBP,CELF1,DDX6
GO:0097159	Organic cyclic compound binding	138	6050	0.25	0.78	3.42e-12	9606.ENSP00000000233,9606.ENSP00000160827,9606.ENSP00000198767,9606.ENSP00000216832,9606.ENSP00000219431,9606.ENSP00000220849,9606.ENSP00000228606,9606.ENSP00000230122,9606.ENSP00000233078,9606.ENSP00000240185,9606.ENSP00000240316,9606.ENSP00000244020,9606.ENSP00000259021,9606.ENSP00000260953,9606.ENSP00000262189,9606.ENSP00000263209,9606.ENSP00000263694,9606.ENSP00000263934,9606.ENSP00000264057,…	ARF5,KIF22,RRN3,PNN,MPG,EIF3E,CYP27B1,ZBTB24,DAZAP1,TARDBP,COIL,SRSF6,KAT7,METTL5,KMT2C,DGCR8,SNRNP40,KIF1B,DGKD,CCNT2,NOP58,KAT6A,BTAF1,DIDO1,CPSF6,MFAP1,MFHAS1,SSRP1,RANBP2,UBP1,CELF3,ZNF281,RP9,KMT2D,UBTF,KIAA0232,NEUROD2,BPTF,SP3,GAK,CLK4,MYEF2,SNRNP200,ROCK2,YME1L1,SF3B2,SUPT6H,RHOT2,PNKP,HNRNPM,RBM10,IP6K2,MTA1,TNRC6C,ZNF532,CDK10,SMARCB1,CPSF7,PRRC2B,ARNT,TCF20,CUX1,ZNF148,TOP1,SMC3,CNOT7,…
GO:1901363	Heterocyclic compound binding	137	5977	0.26	0.78	3.42e-12	9606.ENSP00000000233,9606.ENSP00000160827,9606.ENSP00000198767,9606.ENSP00000216832,9606.ENSP00000219431,9606.ENSP00000220849,9606.ENSP00000228606,9606.ENSP00000230122,9606.ENSP00000233078,9606.ENSP00000240185,9606.ENSP00000240316,9606.ENSP00000244020,9606.ENSP00000259021,9606.ENSP00000260953,9606.ENSP00000262189,9606.ENSP00000263209,9606.ENSP00000263694,9606.ENSP00000263934,9606.ENSP00000264057,…	ARF5,KIF22,RRN3,PNN,MPG,EIF3E,CYP27B1,ZBTB24,DAZAP1,TARDBP,COIL,SRSF6,KAT7,METTL5,KMT2C,DGCR8,SNRNP40,KIF1B,DGKD,CCNT2,NOP58,KAT6A,BTAF1,DIDO1,CPSF6,MFAP1,MFHAS1,SSRP1,RANBP2,UBP1,CELF3,ZNF281,RP9,KMT2D,UBTF,KIAA0232,NEUROD2,BPTF,SP3,GAK,CLK4,MYEF2,SNRNP200,ROCK2,YME1L1,SF3B2,SUPT6H,RHOT2,PNKP,HNRNPM,RBM10,IP6K2,MTA1,TNRC6C,ZNF532,CDK10,SMARCB1,CPSF7,PRRC2B,ARNT,TCF20,CUX1,ZNF148,TOP1,SMC3,CNOT7,…
GO:0003677	DNA binding	64	2498	0.31	0.61	2.63e-05	9606.ENSP00000160827,9606.ENSP00000198767,9606.ENSP00000216832,9606.ENSP00000219431,9606.ENSP00000230122,9606.ENSP00000240185,9606.ENSP00000259021,9606.ENSP00000262189,9606.ENSP00000265713,9606.ENSP00000265990,9606.ENSP00000278412,9606.ENSP00000283629,9606.ENSP00000294740,9606.ENSP00000301067,9606.ENSP00000302640,9606.ENSP00000306754,9606.ENSP00000307208,9606.ENSP00000310301,9606.ENSP00000316950,…	KIF22,RRN3,PNN,MPG,ZBTB24,TARDBP,KAT7,KMT2C,KAT6A,BTAF1,SSRP1,UBP1,ZNF281,KMT2D,UBTF,NEUROD2,BPTF,SP3,MYEF2,SUPT6H,PNKP,MTA1,ZNF532,SMARCB1,ARNT,TCF20,CUX1,ZNF148,TOP1,SMC3,GATAD2B,RLF,TET1,RC3H2,ZNF76,PBX2,ATF6B,KDM5C,HNRNPK,PPP1R10,XRN2,SKI,SLTM,PSIP1,HMG20A,LUC7L3,QRICH1,ZNF445,DOT1L,MBD5,ILF3,HIPK1,CHTF8,CNBP,RNF10,ZNF827,KDM2A,PIAS1,GTF2A1,UPF1,ZNF282,HNRNPDL,CTCF,CHD8
GO:0016740	Transferase activity	57	2268	0.3	0.53	0.00026	9606.ENSP00000225916,9606.ENSP00000259021,9606.ENSP00000260953,9606.ENSP00000261537,9606.ENSP00000262189,9606.ENSP00000264057,9606.ENSP00000265713,9606.ENSP00000282605,9606.ENSP00000283195,9606.ENSP00000284551,9606.ENSP00000298355,9606.ENSP00000299413,9606.ENSP00000301067,9606.ENSP00000307854,9606.ENSP00000314499,9606.ENSP00000316948,9606.ENSP00000317300,9606.ENSP00000317985,9606.ENSP00000321259,…	KAT2A,KAT7,METTL5,MIB1,KMT2C,DGKD,KAT6A,JADE2,RANBP2,TRIM11,TRIM9,TRIM44,KMT2D,PCMTD2,GAK,CLK4,LPCAT4,ROCK2,TALDO1,PNKP,IP6K2,CDK10,TRRAP,TOP1,RC3H1,PIP5K1A,NEURL1,NCOA3,RC3H2,SRPK1,GBA2,ARIH1,CAMKK1,FBXO25,ATG16L1,ST3GAL2,BRD2,CAMK2B,PTK2B,DOT1L,NEDD4L,MARK2,AAK1,MAP3K2,UBR3,CDK12,HIPK1,RNF10,KDM2A,PIAS1,MAP3K12,MAPKAPK5,PARP6,PIP5K1C,CSNK1G1,IP6K1,PPIL2
GO:0005488	Binding	208	12838	0.11	0.52	2.28e-07	9606.ENSP00000000233,9606.ENSP00000160382,9606.ENSP00000160827,9606.ENSP00000164024,9606.ENSP00000198767,9606.ENSP00000216832,9606.ENSP00000219431,9606.ENSP00000220849,9606.ENSP00000225916,9606.ENSP00000228606,9606.ENSP00000230122,9606.ENSP00000232978,9606.ENSP00000233078,9606.ENSP00000236877,9606.ENSP00000240185,9606.ENSP00000240316,9606.ENSP00000244007,9606.ENSP00000244020,9606.ENSP00000251108,…	ARF5,ACTL6B,KIF22,CELSR3,RRN3,PNN,MPG,EIF3E,KAT2A,CYP27B1,ZBTB24,NKTR,DAZAP1,SLC8A2,TARDBP,COIL,PLCG1,SRSF6,CDADC1,KAT7,METTL5,MIB1,KMT2C,PKD1,DGCR8,SNRNP40,KIF1B,DGKD,CCNT2,NOP58,KAT6A,BTAF1,DOCK3,DIDO1,CPSF6,MFAP1,MFHAS1,SSRP1,ANK3,JADE2,RANBP2,UBP1,TRIM11,CCSAP,CACNA1D,ELMO2,CELF3,ZFYVE28,FGF11,ZNF281,RP9,TRIM9,TRIM44,CACNG2,KMT2D,GRIK5,UBTF,KIAA0232,PWWP2A,NEUROD2,BPTF,HCFC1,NARF,RASGRP1,SP3,…
GO:0008134	Transcription factor binding	22	587	0.47	0.46	0.0051	9606.ENSP00000225916,9606.ENSP00000264157,9606.ENSP00000264279,9606.ENSP00000265713,9606.ENSP00000265990,9606.ENSP00000309555,9606.ENSP00000310301,9606.ENSP00000317289,9606.ENSP00000333633,9606.ENSP00000340883,9606.ENSP00000345001,9606.ENSP00000351407,9606.ENSP00000355279,9606.ENSP00000361066,9606.ENSP00000364190,9606.ENSP00000367797,9606.ENSP00000370114,9606.ENSP00000380888,9606.ENSP00000381657,…	KAT2A,CCNT2,NOP58,KAT6A,BTAF1,HCFC1,SP3,FAM220A,MTA1,SMARCB1,CRTC1,ARNT,CNOT7,NCOA3,PBX2,SKI,PSIP1,MED13,DOT1L,PIAS1,GTF2A1,CTCF
GO:0004674	Protein serine/threonine kinase activity	18	434	0.51	0.45	0.0078	9606.ENSP00000314499,9606.ENSP00000316948,9606.ENSP00000317985,9606.ENSP00000338673,9606.ENSP00000354522,9606.ENSP00000362931,9606.ENSP00000371188,9606.ENSP00000378702,9606.ENSP00000379098,9606.ENSP00000380638,9606.ENSP00000385751,9606.ENSP00000386456,9606.ENSP00000387246,9606.ENSP00000398880,9606.ENSP00000407442,9606.ENSP00000449038,9606.ENSP00000449381,9606.ENSP00000475724	GAK,CLK4,ROCK2,CDK10,TOP1,SRPK1,CAMKK1,BRD2,CAMK2B,PTK2B,MARK2,AAK1,MAP3K2,CDK12,HIPK1,MAP3K12,MAPKAPK5,CSNK1G1
GO:0016773	Phosphotransferase activity, alcohol group as acceptor	24	692	0.44	0.44	0.0062	9606.ENSP00000264057,9606.ENSP00000314499,9606.ENSP00000316948,9606.ENSP00000317985,9606.ENSP00000323511,9606.ENSP00000331103,9606.ENSP00000338673,9606.ENSP00000354522,9606.ENSP00000357883,9606.ENSP00000362931,9606.ENSP00000371188,9606.ENSP00000378702,9606.ENSP00000379098,9606.ENSP00000380638,9606.ENSP00000385751,9606.ENSP00000386456,9606.ENSP00000387246,9606.ENSP00000398880,9606.ENSP00000407442,…	DGKD,GAK,CLK4,ROCK2,PNKP,IP6K2,CDK10,TOP1,PIP5K1A,SRPK1,CAMKK1,BRD2,CAMK2B,PTK2B,MARK2,AAK1,MAP3K2,CDK12,HIPK1,MAP3K12,MAPKAPK5,PIP5K1C,CSNK1G1,IP6K1
GO:0003712	Transcription coregulator activity	20	522	0.48	0.44	0.0078	9606.ENSP00000160382,9606.ENSP00000225916,9606.ENSP00000259021,9606.ENSP00000262189,9606.ENSP00000265713,9606.ENSP00000265990,9606.ENSP00000301067,9606.ENSP00000309555,9606.ENSP00000333633,9606.ENSP00000340883,9606.ENSP00000352463,9606.ENSP00000352925,9606.ENSP00000355279,9606.ENSP00000361066,9606.ENSP00000370114,9606.ENSP00000380692,9606.ENSP00000380888,9606.ENSP00000381657,9606.ENSP00000432786,…	ACTL6B,KAT2A,KAT7,KMT2C,KAT6A,BTAF1,KMT2D,HCFC1,MTA1,SMARCB1,TCF20,TRRAP,CNOT7,NCOA3,PSIP1,KDM7A,MED13,DOT1L,KDM2A,PIAS1
GO:0008270	Zinc ion binding	26	827	0.39	0.4	0.0098	9606.ENSP00000251108,9606.ENSP00000259021,9606.ENSP00000261537,9606.ENSP00000265713,9606.ENSP00000284551,9606.ENSP00000298355,9606.ENSP00000299413,9606.ENSP00000310244,9606.ENSP00000339484,9606.ENSP00000356669,9606.ENSP00000357644,9606.ENSP00000361473,9606.ENSP00000362748,9606.ENSP00000364550,9606.ENSP00000367797,9606.ENSP00000369217,9606.ENSP00000380692,9606.ENSP00000381693,9606.ENSP00000396068,…	CDADC1,KAT7,MIB1,KAT6A,TRIM11,TRIM9,TRIM44,RASGRP1,ZFAND4,RC3H1,GATAD2B,KDM4A,TET1,KDM5C,SKI,ARIH1,KDM7A,ZSWIM8,UBR3,CA10,CNBP,KDM2A,PIAS1,UPF1,ZNF282,CTCF
GO:0016301	Kinase activity	25	788	0.4	0.39	0.0114	9606.ENSP00000264057,9606.ENSP00000314499,9606.ENSP00000316948,9606.ENSP00000317985,9606.ENSP00000323511,9606.ENSP00000331103,9606.ENSP00000338673,9606.ENSP00000352925,9606.ENSP00000354522,9606.ENSP00000357883,9606.ENSP00000362931,9606.ENSP00000371188,9606.ENSP00000378702,9606.ENSP00000379098,9606.ENSP00000380638,9606.ENSP00000385751,9606.ENSP00000386456,9606.ENSP00000387246,9606.ENSP00000398880,…	DGKD,GAK,CLK4,ROCK2,PNKP,IP6K2,CDK10,TRRAP,TOP1,PIP5K1A,SRPK1,CAMKK1,BRD2,CAMK2B,PTK2B,MARK2,AAK1,MAP3K2,CDK12,HIPK1,MAP3K12,MAPKAPK5,PIP5K1C,CSNK1G1,IP6K1
GO:0140096	Catalytic activity, acting on a protein	52	2279	0.25	0.37	0.0089	9606.ENSP00000225916,9606.ENSP00000232978,9606.ENSP00000259021,9606.ENSP00000261537,9606.ENSP00000262189,9606.ENSP00000265713,9606.ENSP00000282605,9606.ENSP00000283195,9606.ENSP00000284551,9606.ENSP00000298355,9606.ENSP00000299413,9606.ENSP00000301067,9606.ENSP00000307854,9606.ENSP00000314029,9606.ENSP00000314499,9606.ENSP00000316948,9606.ENSP00000317985,9606.ENSP00000318480,9606.ENSP00000338673,…	KAT2A,NKTR,KAT7,MIB1,KMT2C,KAT6A,JADE2,RANBP2,TRIM11,TRIM9,TRIM44,KMT2D,PCMTD2,SENP3,GAK,CLK4,ROCK2,YME1L1,CDK10,TOP1,RC3H1,NEURL1,NCOA3,KDM4A,RC3H2,SRPK1,KDM5C,ARIH1,CAMKK1,FBXO25,ATG16L1,BRD2,CAMK2B,PTK2B,KDM7A,DOT1L,NEDD4L,MARK2,AAK1,MAP3K2,UBR3,CDK12,HIPK1,RNF10,PPM1L,KDM2A,PIAS1,MAP3K12,MAPKAPK5,PARP6,CSNK1G1,PPIL2
GO:0140297	DNA-binding transcription factor binding	18	484	0.47	0.37	0.0209	9606.ENSP00000225916,9606.ENSP00000265713,9606.ENSP00000309555,9606.ENSP00000310301,9606.ENSP00000317289,9606.ENSP00000333633,9606.ENSP00000340883,9606.ENSP00000345001,9606.ENSP00000351407,9606.ENSP00000355279,9606.ENSP00000361066,9606.ENSP00000364190,9606.ENSP00000367797,9606.ENSP00000370114,9606.ENSP00000380888,9606.ENSP00000381657,9606.ENSP00000438574,9606.ENSP00000452454	KAT2A,KAT6A,HCFC1,SP3,FAM220A,MTA1,SMARCB1,CRTC1,ARNT,CNOT7,NCOA3,PBX2,SKI,PSIP1,MED13,DOT1L,PIAS1,GTF2A1
GO:0106310	Protein serine kinase activity	15	361	0.52	0.37	0.0223	9606.ENSP00000314499,9606.ENSP00000316948,9606.ENSP00000317985,9606.ENSP00000338673,9606.ENSP00000362931,9606.ENSP00000371188,9606.ENSP00000379098,9606.ENSP00000385751,9606.ENSP00000386456,9606.ENSP00000387246,9606.ENSP00000398880,9606.ENSP00000407442,9606.ENSP00000449038,9606.ENSP00000449381,9606.ENSP00000475724	GAK,CLK4,ROCK2,CDK10,SRPK1,CAMKK1,CAMK2B,MARK2,AAK1,MAP3K2,CDK12,HIPK1,MAP3K12,MAPKAPK5,CSNK1G1
GO:0019787	Ubiquitin-like protein transferase activity	17	444	0.48	0.36	0.0223	9606.ENSP00000261537,9606.ENSP00000282605,9606.ENSP00000283195,9606.ENSP00000284551,9606.ENSP00000298355,9606.ENSP00000299413,9606.ENSP00000356669,9606.ENSP00000358795,9606.ENSP00000362774,9606.ENSP00000369217,9606.ENSP00000372274,9606.ENSP00000375873,9606.ENSP00000383199,9606.ENSP00000396068,9606.ENSP00000415682,9606.ENSP00000438574,9606.ENSP00000486725	MIB1,JADE2,RANBP2,TRIM11,TRIM9,TRIM44,RC3H1,NEURL1,RC3H2,ARIH1,FBXO25,ATG16L1,NEDD4L,UBR3,RNF10,PIAS1,PPIL2
GO:0061659	Ubiquitin-like protein ligase activity	14	327	0.53	0.36	0.027	9606.ENSP00000282605,9606.ENSP00000283195,9606.ENSP00000284551,9606.ENSP00000298355,9606.ENSP00000299413,9606.ENSP00000356669,9606.ENSP00000358795,9606.ENSP00000362774,9606.ENSP00000369217,9606.ENSP00000383199,9606.ENSP00000396068,9606.ENSP00000415682,9606.ENSP00000438574,9606.ENSP00000486725	JADE2,RANBP2,TRIM11,TRIM9,TRIM44,RC3H1,NEURL1,RC3H2,ARIH1,NEDD4L,UBR3,RNF10,PIAS1,PPIL2
GO:0003682	Chromatin binding	20	584	0.43	0.35	0.0223	9606.ENSP00000160382,9606.ENSP00000225916,9606.ENSP00000264157,9606.ENSP00000278412,9606.ENSP00000302640,9606.ENSP00000305151,9606.ENSP00000309555,9606.ENSP00000310301,9606.ENSP00000319104,9606.ENSP00000333633,9606.ENSP00000354522,9606.ENSP00000354720,9606.ENSP00000364190,9606.ENSP00000370114,9606.ENSP00000378702,9606.ENSP00000379387,9606.ENSP00000386049,9606.ENSP00000470142,9606.ENSP00000494538,…	ACTL6B,KAT2A,CCNT2,SSRP1,UBTF,PWWP2A,HCFC1,SP3,SUPT6H,MTA1,TOP1,SMC3,PBX2,PSIP1,BRD2,ZNF445,MBD5,UPF1,CTCF,CHD8
GO:0003713	Transcription coactivator activity	13	293	0.54	0.35	0.0311	9606.ENSP00000160382,9606.ENSP00000225916,9606.ENSP00000262189,9606.ENSP00000265713,9606.ENSP00000301067,9606.ENSP00000309555,9606.ENSP00000333633,9606.ENSP00000340883,9606.ENSP00000352463,9606.ENSP00000361066,9606.ENSP00000370114,9606.ENSP00000380888,9606.ENSP00000381657	ACTL6B,KAT2A,KMT2C,KAT6A,KMT2D,HCFC1,MTA1,SMARCB1,TCF20,NCOA3,PSIP1,MED13,DOT1L
GO:0042393	Histone binding	12	252	0.57	0.35	0.0311	9606.ENSP00000259021,9606.ENSP00000262189,9606.ENSP00000265713,9606.ENSP00000278412,9606.ENSP00000301067,9606.ENSP00000305151,9606.ENSP00000307208,9606.ENSP00000319104,9606.ENSP00000361473,9606.ENSP00000378702,9606.ENSP00000380692,9606.ENSP00000495240	KAT7,KMT2C,KAT6A,SSRP1,KMT2D,PWWP2A,BPTF,SUPT6H,KDM4A,BRD2,KDM7A,CHD8
GO:0043167	Ion binding	104	6033	0.13	0.26	0.0368	9606.ENSP00000000233,9606.ENSP00000160827,9606.ENSP00000164024,9606.ENSP00000228606,9606.ENSP00000230122,9606.ENSP00000236877,9606.ENSP00000244007,9606.ENSP00000251108,9606.ENSP00000259021,9606.ENSP00000260953,9606.ENSP00000261537,9606.ENSP00000262189,9606.ENSP00000263209,9606.ENSP00000263934,9606.ENSP00000264057,9606.ENSP00000265713,9606.ENSP00000265990,9606.ENSP00000266070,9606.ENSP00000276282,…	ARF5,KIF22,CELSR3,CYP27B1,ZBTB24,SLC8A2,PLCG1,CDADC1,KAT7,METTL5,MIB1,KMT2C,DGCR8,KIF1B,DGKD,KAT6A,BTAF1,DIDO1,MFHAS1,JADE2,RANBP2,TRIM11,CACNA1D,ZFYVE28,ZNF281,RP9,TRIM9,TRIM44,KMT2D,KIAA0232,BPTF,RASGRP1,SP3,GAK,ARFGAP1,CLK4,SNRNP200,ROCK2,YME1L1,RHOT2,PNKP,RBM10,IP6K2,SLIT3,MTA1,ZNF532,CDK10,ZFAND4,TCF20,ZNF148,TOP1,SMC3,CNOT7,RC3H1,GATAD2B,PIP5K1A,NEURL1,RABL6,KDM4A,RLF,TET1,RC3H2,SRPK1,ZNF76…

## Sheet: GO BP
#term ID	term description	observed gene count	background gene count	strength	signal	false discovery rate	matching proteins in your network (IDs)	matching proteins in your network (labels)
GO:1903311	Regulation of mRNA metabolic process	24	302	0.8	1.38	9.68e-09	9606.ENSP00000233078,9606.ENSP00000240185,9606.ENSP00000244020,9606.ENSP00000266679,9606.ENSP00000290583,9606.ENSP00000316950,9606.ENSP00000317985,9606.ENSP00000319104,9606.ENSP00000325376,9606.ENSP00000328848,9606.ENSP00000336783,9606.ENSP00000345412,9606.ENSP00000355279,9606.ENSP00000356669,9606.ENSP00000358799,9606.ENSP00000362774,9606.ENSP00000362900,9606.ENSP00000362931,9606.ENSP00000365458,…	DAZAP1,TARDBP,SRSF6,CPSF6,CELF3,MYEF2,ROCK2,SUPT6H,HNRNPM,RBM10,TNRC6C,CPSF7,CNOT7,RC3H1,RBM15,RC3H2,SRSF4,SRPK1,HNRNPK,SLTM,TIA1,SRSF10,CELF1,UPF1
GO:0050684	Regulation of mRNA processing	15	140	0.93	1.26	7.57e-07	9606.ENSP00000233078,9606.ENSP00000244020,9606.ENSP00000266679,9606.ENSP00000290583,9606.ENSP00000319104,9606.ENSP00000328848,9606.ENSP00000345412,9606.ENSP00000358799,9606.ENSP00000362900,9606.ENSP00000362931,9606.ENSP00000365458,9606.ENSP00000369887,9606.ENSP00000401371,9606.ENSP00000420195,9606.ENSP00000436864	DAZAP1,SRSF6,CPSF6,CELF3,SUPT6H,RBM10,CPSF7,RBM15,SRSF4,SRPK1,HNRNPK,SLTM,TIA1,SRSF10,CELF1
GO:0043484	Regulation of RNA splicing	17	183	0.86	1.24	4.79e-07	9606.ENSP00000225916,9606.ENSP00000233078,9606.ENSP00000244020,9606.ENSP00000290583,9606.ENSP00000316948,9606.ENSP00000328848,9606.ENSP00000352925,9606.ENSP00000358799,9606.ENSP00000362900,9606.ENSP00000362931,9606.ENSP00000365458,9606.ENSP00000382239,9606.ENSP00000383611,9606.ENSP00000398880,9606.ENSP00000401371,9606.ENSP00000420195,9606.ENSP00000436864	KAT2A,DAZAP1,SRSF6,CELF3,CLK4,RBM10,TRRAP,RBM15,SRSF4,SRPK1,HNRNPK,RBM12B,CCNL2,CDK12,TIA1,SRSF10,CELF1
GO:0016071	mRNA metabolic process	33	611	0.63	1.16	1.31e-08	9606.ENSP00000216832,9606.ENSP00000220849,9606.ENSP00000240185,9606.ENSP00000240316,9606.ENSP00000244020,9606.ENSP00000263694,9606.ENSP00000266679,9606.ENSP00000267812,9606.ENSP00000290583,9606.ENSP00000317123,9606.ENSP00000318861,9606.ENSP00000319104,9606.ENSP00000325376,9606.ENSP00000328848,9606.ENSP00000345412,9606.ENSP00000351811,9606.ENSP00000355279,9606.ENSP00000356669,9606.ENSP00000362774,…	PNN,EIF3E,TARDBP,COIL,SRSF6,SNRNP40,CPSF6,MFAP1,CELF3,SNRNP200,SF3B2,SUPT6H,HNRNPM,RBM10,CPSF7,EDC4,CNOT7,RC3H1,RC3H2,SRSF4,SRPK1,HNRNPK,XRN2,PSIP1,LUC7L3,RPRD1A,TFIP11,CDK12,TIA1,SRSF10,CELF1,UPF1,SUGP2
GO:0008380	RNA splicing	24	370	0.71	1.14	1.88e-07	9606.ENSP00000216832,9606.ENSP00000240185,9606.ENSP00000240316,9606.ENSP00000244020,9606.ENSP00000263694,9606.ENSP00000267812,9606.ENSP00000290583,9606.ENSP00000297157,9606.ENSP00000317123,9606.ENSP00000318861,9606.ENSP00000319104,9606.ENSP00000325376,9606.ENSP00000328848,9606.ENSP00000362900,9606.ENSP00000362931,9606.ENSP00000365458,9606.ENSP00000370114,9606.ENSP00000376919,9606.ENSP00000384421,…	PNN,TARDBP,COIL,SRSF6,SNRNP40,MFAP1,CELF3,RP9,SNRNP200,SF3B2,SUPT6H,HNRNPM,RBM10,SRSF4,SRPK1,HNRNPK,PSIP1,LUC7L3,TFIP11,CDK12,TIA1,SRSF10,CELF1,SUGP2
GO:0006397	mRNA processing	27	455	0.67	1.12	1.25e-07	9606.ENSP00000216832,9606.ENSP00000240185,9606.ENSP00000240316,9606.ENSP00000244020,9606.ENSP00000263694,9606.ENSP00000266679,9606.ENSP00000267812,9606.ENSP00000290583,9606.ENSP00000317123,9606.ENSP00000318861,9606.ENSP00000319104,9606.ENSP00000325376,9606.ENSP00000328848,9606.ENSP00000345412,9606.ENSP00000362900,9606.ENSP00000362931,9606.ENSP00000365458,9606.ENSP00000366396,9606.ENSP00000370114,…	PNN,TARDBP,COIL,SRSF6,SNRNP40,CPSF6,MFAP1,CELF3,SNRNP200,SF3B2,SUPT6H,HNRNPM,RBM10,CPSF7,SRSF4,SRPK1,HNRNPK,XRN2,PSIP1,LUC7L3,RPRD1A,TFIP11,CDK12,TIA1,SRSF10,CELF1,SUGP2
GO:0000398	mRNA splicing, via spliceosome	18	245	0.76	1.06	2.46e-06	9606.ENSP00000216832,9606.ENSP00000240316,9606.ENSP00000244020,9606.ENSP00000263694,9606.ENSP00000267812,9606.ENSP00000290583,9606.ENSP00000317123,9606.ENSP00000318861,9606.ENSP00000325376,9606.ENSP00000328848,9606.ENSP00000362900,9606.ENSP00000362931,9606.ENSP00000365458,9606.ENSP00000370114,9606.ENSP00000376919,9606.ENSP00000384421,9606.ENSP00000420195,9606.ENSP00000436864	PNN,COIL,SRSF6,SNRNP40,MFAP1,CELF3,SNRNP200,SF3B2,HNRNPM,RBM10,SRSF4,SRPK1,HNRNPK,PSIP1,LUC7L3,TFIP11,SRSF10,CELF1
GO:0051254	Positive regulation of RNA metabolic process	65	1845	0.44	0.99	3.14e-10	9606.ENSP00000160382,9606.ENSP00000198767,9606.ENSP00000225916,9606.ENSP00000233078,9606.ENSP00000240185,9606.ENSP00000259021,9606.ENSP00000262189,9606.ENSP00000262304,9606.ENSP00000264157,9606.ENSP00000265713,9606.ENSP00000283629,9606.ENSP00000290583,9606.ENSP00000294740,9606.ENSP00000299413,9606.ENSP00000301067,9606.ENSP00000302640,9606.ENSP00000305151,9606.ENSP00000306754,9606.ENSP00000307208,…	ACTL6B,RRN3,KAT2A,DAZAP1,TARDBP,KAT7,KMT2C,PKD1,CCNT2,KAT6A,UBP1,CELF3,ZNF281,TRIM44,KMT2D,UBTF,PWWP2A,NEUROD2,BPTF,HCFC1,SP3,ROCK2,SUPT6H,MTA1,TNRC6C,SMARCB1,CRTC1,ARNT,TCF20,TRRAP,ZNF148,CNOT7,RC3H1,GATAD2B,RBM15,NCOA3,RLF,TET1,RC3H2,ZNF76,PBX2,ATF6B,HNRNPK,SKI,PSIP1,QRICH1,ZNF445,KDM7A,MED13,DOT1L,ZSWIM8,MAP3K2,CDK12,ILF3,CNBP,RNF10,ZC3H18,ZNF827,CELF1,MAP3K12,GTF2A1,UPF1,CTCF,CHD8,AP3D1
GO:0071826	Ribonucleoprotein complex subunit organization	16	211	0.78	0.99	1.01e-05	9606.ENSP00000220849,9606.ENSP00000240316,9606.ENSP00000244020,9606.ENSP00000266679,9606.ENSP00000290583,9606.ENSP00000317123,9606.ENSP00000318861,9606.ENSP00000345412,9606.ENSP00000362931,9606.ENSP00000370114,9606.ENSP00000376919,9606.ENSP00000384421,9606.ENSP00000420195,9606.ENSP00000436864,9606.ENSP00000455106,9606.ENSP00000499067	EIF3E,COIL,SRSF6,CPSF6,CELF3,SNRNP200,SF3B2,CPSF7,SRPK1,PSIP1,LUC7L3,TFIP11,SRSF10,CELF1,BOP1,EIF3L
GO:0045935	Positive regulation of nucleobase-containing compound metabolic process	70	2056	0.43	0.98	2.44e-10	9606.ENSP00000160382,9606.ENSP00000198767,9606.ENSP00000225916,9606.ENSP00000233078,9606.ENSP00000240185,9606.ENSP00000259021,9606.ENSP00000262189,9606.ENSP00000262304,9606.ENSP00000264157,9606.ENSP00000265713,9606.ENSP00000283629,9606.ENSP00000290583,9606.ENSP00000294740,9606.ENSP00000299413,9606.ENSP00000301067,9606.ENSP00000302640,9606.ENSP00000305151,9606.ENSP00000306754,9606.ENSP00000307208,…	ACTL6B,RRN3,KAT2A,DAZAP1,TARDBP,KAT7,KMT2C,PKD1,CCNT2,KAT6A,UBP1,CELF3,ZNF281,TRIM44,KMT2D,UBTF,PWWP2A,NEUROD2,BPTF,HCFC1,SP3,ROCK2,SUPT6H,PNKP,MTA1,TNRC6C,SMARCB1,CRTC1,ARNT,TCF20,TRRAP,ZNF148,CNOT7,RC3H1,GATAD2B,RBM15,NCOA3,RLF,TET1,RC3H2,ZNF76,PBX2,ATF6B,HNRNPK,PPP1R10,SKI,PSIP1,QRICH1,ZNF445,PTK2B,KDM7A,MED13,DOT1L,ZSWIM8,MAP3K2,CDK12,ILF3,CHTF8,CNBP,RNF10,ZC3H18,ZNF827,CELF1,MAP3K12,MAPKAPK5…
GO:0006325	Chromatin organization	29	612	0.57	0.93	1.25e-06	9606.ENSP00000160382,9606.ENSP00000225916,9606.ENSP00000259021,9606.ENSP00000262189,9606.ENSP00000265713,9606.ENSP00000265990,9606.ENSP00000278412,9606.ENSP00000301067,9606.ENSP00000307208,9606.ENSP00000309555,9606.ENSP00000319104,9606.ENSP00000333633,9606.ENSP00000340883,9606.ENSP00000352925,9606.ENSP00000354522,9606.ENSP00000357644,9606.ENSP00000358799,9606.ENSP00000361473,9606.ENSP00000362748,…	ACTL6B,KAT2A,KAT7,KMT2C,KAT6A,BTAF1,SSRP1,KMT2D,BPTF,HCFC1,SUPT6H,MTA1,SMARCB1,TRRAP,TOP1,GATAD2B,RBM15,KDM4A,TET1,SRPK1,KDM5C,HMG20A,BRD2,KDM7A,DOT1L,ZNF827,KDM2A,CTCF,CHD8
GO:0022618	Ribonucleoprotein complex assembly	15	203	0.77	0.91	3.41e-05	9606.ENSP00000220849,9606.ENSP00000240316,9606.ENSP00000244020,9606.ENSP00000266679,9606.ENSP00000290583,9606.ENSP00000317123,9606.ENSP00000318861,9606.ENSP00000345412,9606.ENSP00000362931,9606.ENSP00000370114,9606.ENSP00000376919,9606.ENSP00000420195,9606.ENSP00000436864,9606.ENSP00000455106,9606.ENSP00000499067	EIF3E,COIL,SRSF6,CPSF6,CELF3,SNRNP200,SF3B2,CPSF7,SRPK1,PSIP1,LUC7L3,SRSF10,CELF1,BOP1,EIF3L
GO:0048024	Regulation of mRNA splicing, via spliceosome	11	110	0.9	0.89	0.0001	9606.ENSP00000233078,9606.ENSP00000244020,9606.ENSP00000290583,9606.ENSP00000328848,9606.ENSP00000358799,9606.ENSP00000362900,9606.ENSP00000362931,9606.ENSP00000365458,9606.ENSP00000401371,9606.ENSP00000420195,9606.ENSP00000436864	DAZAP1,SRSF6,CELF3,RBM10,RBM15,SRSF4,SRPK1,HNRNPK,TIA1,SRSF10,CELF1
GO:0090304	Nucleic acid metabolic process	69	2203	0.39	0.87	6.63e-09	9606.ENSP00000160827,9606.ENSP00000198767,9606.ENSP00000216832,9606.ENSP00000219431,9606.ENSP00000220849,9606.ENSP00000240185,9606.ENSP00000240316,9606.ENSP00000244020,9606.ENSP00000251108,9606.ENSP00000259021,9606.ENSP00000260953,9606.ENSP00000263209,9606.ENSP00000263694,9606.ENSP00000264157,9606.ENSP00000264279,9606.ENSP00000266070,9606.ENSP00000266679,9606.ENSP00000267812,9606.ENSP00000278412,…	KIF22,RRN3,PNN,MPG,EIF3E,TARDBP,COIL,SRSF6,CDADC1,KAT7,METTL5,DGCR8,SNRNP40,CCNT2,NOP58,DIDO1,CPSF6,MFAP1,SSRP1,CELF3,RP9,UBTF,SNRNP200,SF3B2,SUPT6H,PNKP,HNRNPM,RBM10,MTA1,SMARCB1,CPSF7,EDC4,TRRAP,TOP1,SMC3,CNOT7,RC3H1,RBM15,TET1,RC3H2,SRSF4,SRPK1,HNRNPK,XRN2,TCOF1,SKI,PSIP1,PGBD5,LUC7L3,ZNF445,INTS10,DOT1L,RPRD1A,TFIP11,CDK12,TIA1,CHTF8,CNBP,SRSF10,ZNF827,KDM2A,CELF1,CHERP,GTF2A1,BOP1,UPF1,SUGP2…
GO:0006396	RNA processing	35	868	0.5	0.86	1.36e-06	9606.ENSP00000216832,9606.ENSP00000240185,9606.ENSP00000240316,9606.ENSP00000244020,9606.ENSP00000260953,9606.ENSP00000263209,9606.ENSP00000263694,9606.ENSP00000264279,9606.ENSP00000266679,9606.ENSP00000267812,9606.ENSP00000290583,9606.ENSP00000297157,9606.ENSP00000317123,9606.ENSP00000318861,9606.ENSP00000319104,9606.ENSP00000325376,9606.ENSP00000328848,9606.ENSP00000345412,9606.ENSP00000362900,…	PNN,TARDBP,COIL,SRSF6,METTL5,DGCR8,SNRNP40,NOP58,CPSF6,MFAP1,CELF3,RP9,SNRNP200,SF3B2,SUPT6H,HNRNPM,RBM10,CPSF7,SRSF4,SRPK1,HNRNPK,XRN2,PSIP1,LUC7L3,INTS10,RPRD1A,TFIP11,CDK12,TIA1,SRSF10,CELF1,CHERP,BOP1,SUGP2,HNRNPDL
GO:0000245	Spliceosomal complex assembly	9	76	0.97	0.82	0.00032	9606.ENSP00000244020,9606.ENSP00000290583,9606.ENSP00000317123,9606.ENSP00000318861,9606.ENSP00000362931,9606.ENSP00000370114,9606.ENSP00000376919,9606.ENSP00000420195,9606.ENSP00000436864	SRSF6,CELF3,SNRNP200,SF3B2,SRPK1,PSIP1,LUC7L3,SRSF10,CELF1
GO:0010557	Positive regulation of macromolecule biosynthetic process	60	1935	0.39	0.81	1.25e-07	9606.ENSP00000160382,9606.ENSP00000198767,9606.ENSP00000220849,9606.ENSP00000225916,9606.ENSP00000259021,9606.ENSP00000260953,9606.ENSP00000262189,9606.ENSP00000262304,9606.ENSP00000264157,9606.ENSP00000265713,9606.ENSP00000283629,9606.ENSP00000294740,9606.ENSP00000299413,9606.ENSP00000301067,9606.ENSP00000302640,9606.ENSP00000305151,9606.ENSP00000306754,9606.ENSP00000307208,9606.ENSP00000309555,…	ACTL6B,RRN3,EIF3E,KAT2A,KAT7,METTL5,KMT2C,PKD1,CCNT2,KAT6A,UBP1,ZNF281,TRIM44,KMT2D,UBTF,PWWP2A,NEUROD2,BPTF,HCFC1,SP3,SUPT6H,PNKP,MTA1,SMARCB1,CRTC1,ARNT,TCF20,TRRAP,ZNF148,CNOT7,GATAD2B,RBM15,NCOA3,RLF,TET1,ZNF76,PBX2,ATF6B,HNRNPK,SKI,PSIP1,QRICH1,ZNF445,PTK2B,KDM7A,MED13,DOT1L,MAP3K2,CDK12,ILF3,CHTF8,CNBP,RNF10,ZNF827,MAP3K12,MAPKAPK5,GTF2A1,CTCF,CHD8,AP3D1
GO:0045893	Positive regulation of transcription, DNA-templated	54	1710	0.4	0.79	4.58e-07	9606.ENSP00000160382,9606.ENSP00000198767,9606.ENSP00000225916,9606.ENSP00000259021,9606.ENSP00000262189,9606.ENSP00000262304,9606.ENSP00000264157,9606.ENSP00000265713,9606.ENSP00000283629,9606.ENSP00000294740,9606.ENSP00000299413,9606.ENSP00000301067,9606.ENSP00000302640,9606.ENSP00000305151,9606.ENSP00000306754,9606.ENSP00000307208,9606.ENSP00000309555,9606.ENSP00000310301,9606.ENSP00000319104,…	ACTL6B,RRN3,KAT2A,KAT7,KMT2C,PKD1,CCNT2,KAT6A,UBP1,ZNF281,TRIM44,KMT2D,UBTF,PWWP2A,NEUROD2,BPTF,HCFC1,SP3,SUPT6H,MTA1,SMARCB1,CRTC1,ARNT,TCF20,TRRAP,ZNF148,CNOT7,GATAD2B,RBM15,NCOA3,RLF,TET1,ZNF76,PBX2,ATF6B,HNRNPK,SKI,PSIP1,QRICH1,ZNF445,KDM7A,MED13,DOT1L,MAP3K2,CDK12,ILF3,CNBP,RNF10,ZNF827,MAP3K12,GTF2A1,CTCF,CHD8,AP3D1
GO:0031325	Positive regulation of cellular metabolic process	84	3114	0.33	0.78	1.12e-08	9606.ENSP00000160382,9606.ENSP00000198767,9606.ENSP00000220849,9606.ENSP00000225916,9606.ENSP00000233078,9606.ENSP00000236877,9606.ENSP00000240185,9606.ENSP00000259021,9606.ENSP00000260953,9606.ENSP00000262189,9606.ENSP00000262304,9606.ENSP00000264157,9606.ENSP00000265713,9606.ENSP00000266037,9606.ENSP00000283195,9606.ENSP00000283629,9606.ENSP00000290583,9606.ENSP00000294740,9606.ENSP00000299413,…	ACTL6B,RRN3,EIF3E,KAT2A,DAZAP1,SLC8A2,TARDBP,KAT7,METTL5,KMT2C,PKD1,CCNT2,KAT6A,DOCK3,RANBP2,UBP1,CELF3,ZNF281,TRIM44,KMT2D,UBTF,PWWP2A,NEUROD2,BPTF,HCFC1,RASGRP1,SP3,ROCK2,SUPT6H,PNKP,MTA1,TNRC6C,SMARCB1,CRTC1,ARNT,TCF20,TRRAP,ZNF148,CNOT7,RC3H1,GATAD2B,NEURL1,RBM15,NCOA3,RLF,TET1,RC3H2,ZNF76,PBX2,ATF6B,HNRNPK,PPP1R10,SKI,ARIH1,PSIP1,CAMKK1,ATG16L1,QRICH1,ZNF445,PTK2B,KDM7A,MED13,DOT1L,ZSWIM8,YP…
GO:0016070	RNA metabolic process	50	1550	0.41	0.78	8.36e-07	9606.ENSP00000198767,9606.ENSP00000216832,9606.ENSP00000220849,9606.ENSP00000240185,9606.ENSP00000240316,9606.ENSP00000244020,9606.ENSP00000260953,9606.ENSP00000263209,9606.ENSP00000263694,9606.ENSP00000264157,9606.ENSP00000264279,9606.ENSP00000266070,9606.ENSP00000266679,9606.ENSP00000267812,9606.ENSP00000290583,9606.ENSP00000297157,9606.ENSP00000302640,9606.ENSP00000317123,9606.ENSP00000318861,…	RRN3,PNN,EIF3E,TARDBP,COIL,SRSF6,METTL5,DGCR8,SNRNP40,CCNT2,NOP58,DIDO1,CPSF6,MFAP1,CELF3,RP9,UBTF,SNRNP200,SF3B2,SUPT6H,HNRNPM,RBM10,SMARCB1,CPSF7,EDC4,CNOT7,RC3H1,RBM15,RC3H2,SRSF4,SRPK1,HNRNPK,XRN2,TCOF1,SKI,PSIP1,LUC7L3,INTS10,RPRD1A,TFIP11,CDK12,TIA1,SRSF10,CELF1,CHERP,GTF2A1,BOP1,UPF1,SUGP2,HNRNPDL
GO:0031328	Positive regulation of cellular biosynthetic process	60	2041	0.36	0.76	4.87e-07	9606.ENSP00000160382,9606.ENSP00000198767,9606.ENSP00000220849,9606.ENSP00000225916,9606.ENSP00000259021,9606.ENSP00000260953,9606.ENSP00000262189,9606.ENSP00000262304,9606.ENSP00000264157,9606.ENSP00000265713,9606.ENSP00000283629,9606.ENSP00000294740,9606.ENSP00000299413,9606.ENSP00000301067,9606.ENSP00000302640,9606.ENSP00000305151,9606.ENSP00000306754,9606.ENSP00000307208,9606.ENSP00000309555,…	ACTL6B,RRN3,EIF3E,KAT2A,KAT7,METTL5,KMT2C,PKD1,CCNT2,KAT6A,UBP1,ZNF281,TRIM44,KMT2D,UBTF,PWWP2A,NEUROD2,BPTF,HCFC1,SP3,SUPT6H,PNKP,MTA1,SMARCB1,CRTC1,ARNT,TCF20,TRRAP,ZNF148,CNOT7,GATAD2B,RBM15,NCOA3,RLF,TET1,ZNF76,PBX2,ATF6B,HNRNPK,SKI,PSIP1,QRICH1,ZNF445,PTK2B,KDM7A,MED13,DOT1L,MAP3K2,CDK12,ILF3,CHTF8,CNBP,RNF10,ZNF827,MAP3K12,MAPKAPK5,GTF2A1,CTCF,CHD8,AP3D1
GO:0019219	Regulation of nucleobase-containing compound metabolic process	101	4074	0.29	0.75	6.63e-09	9606.ENSP00000160382,9606.ENSP00000198767,9606.ENSP00000225916,9606.ENSP00000230122,9606.ENSP00000233078,9606.ENSP00000240185,9606.ENSP00000244020,9606.ENSP00000259021,9606.ENSP00000262189,9606.ENSP00000262304,9606.ENSP00000264157,9606.ENSP00000265713,9606.ENSP00000265990,9606.ENSP00000266679,9606.ENSP00000282605,9606.ENSP00000283629,9606.ENSP00000284551,9606.ENSP00000290583,9606.ENSP00000294740,…	ACTL6B,RRN3,KAT2A,ZBTB24,DAZAP1,TARDBP,SRSF6,KAT7,KMT2C,PKD1,CCNT2,KAT6A,BTAF1,CPSF6,JADE2,UBP1,TRIM11,CELF3,ZNF281,TRIM44,KMT2D,UBTF,PWWP2A,NEUROD2,BPTF,HCFC1,SP3,CLK4,MYEF2,FAM220A,ROCK2,SUPT6H,PNKP,HNRNPM,RBM10,MTA1,TNRC6C,SMARCB1,CRTC1,CPSF7,ARNT,TCF20,TRRAP,CUX1,ZNF148,SMC3,CNOT7,RC3H1,GATAD2B,RBM15,NCOA3,KDM4A,RLF,TET1,RC3H2,SRSF4,SRPK1,ZNF76,PBX2,ATF6B,KDM5C,HNRNPK,PPP1R10,SKI,SLTM,PSIP1,H…
GO:0051252	Regulation of RNA metabolic process	94	3759	0.29	0.74	1.74e-08	9606.ENSP00000160382,9606.ENSP00000198767,9606.ENSP00000225916,9606.ENSP00000230122,9606.ENSP00000233078,9606.ENSP00000240185,9606.ENSP00000244020,9606.ENSP00000259021,9606.ENSP00000262189,9606.ENSP00000262304,9606.ENSP00000264157,9606.ENSP00000265713,9606.ENSP00000265990,9606.ENSP00000266679,9606.ENSP00000282605,9606.ENSP00000283629,9606.ENSP00000284551,9606.ENSP00000290583,9606.ENSP00000294740,…	ACTL6B,RRN3,KAT2A,ZBTB24,DAZAP1,TARDBP,SRSF6,KAT7,KMT2C,PKD1,CCNT2,KAT6A,BTAF1,CPSF6,JADE2,UBP1,TRIM11,CELF3,ZNF281,TRIM44,KMT2D,UBTF,PWWP2A,NEUROD2,BPTF,HCFC1,SP3,CLK4,MYEF2,FAM220A,ROCK2,SUPT6H,HNRNPM,RBM10,MTA1,TNRC6C,SMARCB1,CRTC1,CPSF7,ARNT,TCF20,TRRAP,CUX1,ZNF148,CNOT7,RC3H1,GATAD2B,RBM15,NCOA3,KDM4A,RLF,TET1,RC3H2,SRSF4,SRPK1,ZNF76,PBX2,ATF6B,KDM5C,HNRNPK,SKI,SLTM,PSIP1,HMG20A,BRD2,QRICH1,…
GO:0051276	Chromosome organization	35	968	0.45	0.74	1.33e-05	9606.ENSP00000160382,9606.ENSP00000160827,9606.ENSP00000225916,9606.ENSP00000259021,9606.ENSP00000262189,9606.ENSP00000265713,9606.ENSP00000265990,9606.ENSP00000278412,9606.ENSP00000301067,9606.ENSP00000307208,9606.ENSP00000309555,9606.ENSP00000319104,9606.ENSP00000333633,9606.ENSP00000340883,9606.ENSP00000352925,9606.ENSP00000354522,9606.ENSP00000354720,9606.ENSP00000357644,9606.ENSP00000357858,…	ACTL6B,KIF22,KAT2A,KAT7,KMT2C,KAT6A,BTAF1,SSRP1,KMT2D,BPTF,HCFC1,SUPT6H,MTA1,SMARCB1,TRRAP,TOP1,SMC3,GATAD2B,BUB3,RBM15,KDM4A,TET1,SRPK1,KDM5C,HMG20A,BRD2,KDM7A,DOT1L,TFIP11,CHTF8,ZNF827,KDM2A,UPF1,CTCF,CHD8
GO:0006338	Chromatin remodeling	17	303	0.65	0.74	0.00018	9606.ENSP00000160382,9606.ENSP00000225916,9606.ENSP00000265713,9606.ENSP00000265990,9606.ENSP00000278412,9606.ENSP00000307208,9606.ENSP00000309555,9606.ENSP00000319104,9606.ENSP00000333633,9606.ENSP00000340883,9606.ENSP00000354522,9606.ENSP00000357644,9606.ENSP00000361473,9606.ENSP00000364550,9606.ENSP00000378702,9606.ENSP00000421863,9606.ENSP00000495240	ACTL6B,KAT2A,KAT6A,BTAF1,SSRP1,BPTF,HCFC1,SUPT6H,MTA1,SMARCB1,TOP1,GATAD2B,KDM4A,KDM5C,BRD2,ZNF827,CHD8
GO:0043170	Macromolecule metabolic process	127	5781	0.24	0.69	6.63e-09	9606.ENSP00000160382,9606.ENSP00000160827,9606.ENSP00000198767,9606.ENSP00000216832,9606.ENSP00000219431,9606.ENSP00000220849,9606.ENSP00000225916,9606.ENSP00000232978,9606.ENSP00000240185,9606.ENSP00000240316,9606.ENSP00000244020,9606.ENSP00000251108,9606.ENSP00000259021,9606.ENSP00000260953,9606.ENSP00000261537,9606.ENSP00000262189,9606.ENSP00000262304,9606.ENSP00000263209,9606.ENSP00000263694,…	ACTL6B,KIF22,RRN3,PNN,MPG,EIF3E,KAT2A,NKTR,TARDBP,COIL,SRSF6,CDADC1,KAT7,METTL5,MIB1,KMT2C,PKD1,DGCR8,SNRNP40,CCNT2,NOP58,KAT6A,DIDO1,CPSF6,MFAP1,SSRP1,JADE2,RANBP2,TRIM11,CELF3,RP9,TRIM9,TRIM44,KMT2D,UBTF,NEUROD2,PCMTD2,HCFC1,SENP3,GAK,CLK4,SNRNP200,FAM220A,ROCK2,YME1L1,SF3B2,SUPT6H,PNKP,HNRNPM,RBM10,MTA1,CDK10,SMARCB1,CPSF7,EDC4,TRRAP,TOP1,SMC3,CNOT7,RC3H1,GATAD2B,NEURL1,RBM15,NCOA3,KDM4A,RLF,T…
GO:0051173	Positive regulation of nitrogen compound metabolic process	80	3166	0.3	0.69	4.58e-07	9606.ENSP00000160382,9606.ENSP00000198767,9606.ENSP00000220849,9606.ENSP00000225916,9606.ENSP00000233078,9606.ENSP00000236877,9606.ENSP00000240185,9606.ENSP00000259021,9606.ENSP00000260953,9606.ENSP00000262189,9606.ENSP00000262304,9606.ENSP00000264157,9606.ENSP00000265713,9606.ENSP00000266037,9606.ENSP00000283629,9606.ENSP00000290583,9606.ENSP00000294740,9606.ENSP00000299413,9606.ENSP00000301067,…	ACTL6B,RRN3,EIF3E,KAT2A,DAZAP1,SLC8A2,TARDBP,KAT7,METTL5,KMT2C,PKD1,CCNT2,KAT6A,DOCK3,UBP1,CELF3,ZNF281,TRIM44,KMT2D,UBTF,PWWP2A,NEUROD2,BPTF,HCFC1,RASGRP1,SP3,ROCK2,SUPT6H,PNKP,MTA1,TNRC6C,SMARCB1,CRTC1,ARNT,TCF20,TRRAP,ZNF148,CNOT7,RC3H1,GATAD2B,NEURL1,RBM15,NCOA3,RLF,TET1,RC3H2,ZNF76,PBX2,ATF6B,HNRNPK,PPP1R10,SKI,ARIH1,PSIP1,CAMKK1,QRICH1,ZNF445,PTK2B,KDM7A,MED13,DOT1L,ZSWIM8,MARK2,MAP3K2,CDK1…
GO:0006139	Nucleobase-containing compound metabolic process	71	2722	0.31	0.69	1.08e-06	9606.ENSP00000160827,9606.ENSP00000198767,9606.ENSP00000216832,9606.ENSP00000219431,9606.ENSP00000220849,9606.ENSP00000240185,9606.ENSP00000240316,9606.ENSP00000244020,9606.ENSP00000251108,9606.ENSP00000259021,9606.ENSP00000260953,9606.ENSP00000263209,9606.ENSP00000263694,9606.ENSP00000264157,9606.ENSP00000264279,9606.ENSP00000266070,9606.ENSP00000266679,9606.ENSP00000267812,9606.ENSP00000278412,…	KIF22,RRN3,PNN,MPG,EIF3E,TARDBP,COIL,SRSF6,CDADC1,KAT7,METTL5,DGCR8,SNRNP40,CCNT2,NOP58,DIDO1,CPSF6,MFAP1,SSRP1,CELF3,RP9,UBTF,SNRNP200,SF3B2,SUPT6H,PNKP,HNRNPM,RBM10,MTA1,SMARCB1,CPSF7,EDC4,TRRAP,TOP1,SMC3,CNOT7,RC3H1,RBM15,TET1,RC3H2,SRSF4,SRPK1,HNRNPK,XRN2,TCOF1,SKI,PSIP1,PGBD5,LUC7L3,ZNF445,INTS10,DOT1L,RPRD1A,TFIP11,CDK12,TIA1,CHTF8,CNBP,SRSF10,ZNF827,KDM2A,CELF1,CACNB4,CHERP,GTF2A1,BOP1,UPF…
GO:0017148	Negative regulation of translation	12	169	0.75	0.69	0.00075	9606.ENSP00000220849,9606.ENSP00000240185,9606.ENSP00000317985,9606.ENSP00000336783,9606.ENSP00000355279,9606.ENSP00000356669,9606.ENSP00000362774,9606.ENSP00000401371,9606.ENSP00000404121,9606.ENSP00000436864,9606.ENSP00000470142,9606.ENSP00000478754	EIF3E,TARDBP,ROCK2,TNRC6C,CNOT7,RC3H1,RC3H2,TIA1,ILF3,CELF1,UPF1,DDX6
GO:0006376	mRNA splice site selection	6	34	1.14	0.69	0.002	9606.ENSP00000244020,9606.ENSP00000290583,9606.ENSP00000370114,9606.ENSP00000376919,9606.ENSP00000420195,9606.ENSP00000436864	SRSF6,CELF3,PSIP1,LUC7L3,SRSF10,CELF1
GO:0043412	Macromolecule modification	74	2898	0.3	0.68	1.08e-06	9606.ENSP00000160382,9606.ENSP00000219431,9606.ENSP00000225916,9606.ENSP00000232978,9606.ENSP00000251108,9606.ENSP00000259021,9606.ENSP00000260953,9606.ENSP00000261537,9606.ENSP00000262189,9606.ENSP00000262304,9606.ENSP00000264157,9606.ENSP00000265713,9606.ENSP00000282605,9606.ENSP00000283195,9606.ENSP00000284551,9606.ENSP00000298355,9606.ENSP00000299413,9606.ENSP00000301067,9606.ENSP00000306754,…	ACTL6B,MPG,KAT2A,NKTR,CDADC1,KAT7,METTL5,MIB1,KMT2C,PKD1,CCNT2,KAT6A,JADE2,RANBP2,TRIM11,TRIM9,TRIM44,KMT2D,NEUROD2,PCMTD2,HCFC1,SENP3,GAK,CLK4,FAM220A,ROCK2,MTA1,CDK10,TRRAP,TOP1,RC3H1,GATAD2B,NEURL1,RBM15,NCOA3,KDM4A,RLF,TET1,RC3H2,SRPK1,KDM5C,KBTBD7,ARIH1,CAMKK1,FBXO25,ATG16L1,ST3GAL2,BRD2,CAMK2B,PTK2B,KDM7A,DOT1L,ZSWIM8,RPRD1A,NEDD4L,MARK2,AAK1,MAP3K2,UBR3,CDK12,ILF3,HIPK1,RNF10,PPM1L,KDM2A,C…
GO:0036211	Protein modification process	69	2674	0.31	0.67	2.28e-06	9606.ENSP00000160382,9606.ENSP00000225916,9606.ENSP00000232978,9606.ENSP00000259021,9606.ENSP00000261537,9606.ENSP00000262189,9606.ENSP00000262304,9606.ENSP00000264157,9606.ENSP00000265713,9606.ENSP00000282605,9606.ENSP00000283195,9606.ENSP00000284551,9606.ENSP00000298355,9606.ENSP00000299413,9606.ENSP00000301067,9606.ENSP00000306754,9606.ENSP00000307854,9606.ENSP00000309555,9606.ENSP00000314029,…	ACTL6B,KAT2A,NKTR,KAT7,MIB1,KMT2C,PKD1,CCNT2,KAT6A,JADE2,RANBP2,TRIM11,TRIM9,TRIM44,KMT2D,NEUROD2,PCMTD2,HCFC1,SENP3,GAK,CLK4,FAM220A,ROCK2,MTA1,CDK10,TRRAP,TOP1,RC3H1,GATAD2B,NEURL1,NCOA3,KDM4A,RLF,TET1,RC3H2,SRPK1,KDM5C,KBTBD7,ARIH1,CAMKK1,FBXO25,ATG16L1,ST3GAL2,BRD2,CAMK2B,PTK2B,KDM7A,DOT1L,ZSWIM8,RPRD1A,NEDD4L,MARK2,AAK1,MAP3K2,UBR3,CDK12,ILF3,HIPK1,RNF10,PPM1L,KDM2A,CDC27,PIAS1,MAP3K12,MAPKA…
GO:0045944	Positive regulation of transcription by RNA polymerase II	40	1250	0.4	0.67	2.99e-05	9606.ENSP00000225916,9606.ENSP00000259021,9606.ENSP00000262189,9606.ENSP00000262304,9606.ENSP00000264157,9606.ENSP00000265713,9606.ENSP00000283629,9606.ENSP00000301067,9606.ENSP00000305151,9606.ENSP00000306754,9606.ENSP00000307208,9606.ENSP00000309555,9606.ENSP00000310301,9606.ENSP00000319104,9606.ENSP00000340883,9606.ENSP00000345001,9606.ENSP00000351407,9606.ENSP00000352463,9606.ENSP00000353863,…	KAT2A,KAT7,KMT2C,PKD1,CCNT2,KAT6A,UBP1,KMT2D,PWWP2A,NEUROD2,BPTF,HCFC1,SP3,SUPT6H,SMARCB1,CRTC1,ARNT,TCF20,ZNF148,CNOT7,RBM15,NCOA3,RLF,TET1,ZNF76,PBX2,ATF6B,HNRNPK,SKI,PSIP1,ZNF445,MED13,DOT1L,CDK12,CNBP,RNF10,ZNF827,GTF2A1,CHD8,AP3D1
GO:0010468	Regulation of gene expression	109	4899	0.24	0.66	1.38e-07	9606.ENSP00000160382,9606.ENSP00000198767,9606.ENSP00000220849,9606.ENSP00000225916,9606.ENSP00000230122,9606.ENSP00000233078,9606.ENSP00000236877,9606.ENSP00000240185,9606.ENSP00000244020,9606.ENSP00000259021,9606.ENSP00000260953,9606.ENSP00000262189,9606.ENSP00000262304,9606.ENSP00000263209,9606.ENSP00000264157,9606.ENSP00000265713,9606.ENSP00000265990,9606.ENSP00000280772,9606.ENSP00000282605,…	ACTL6B,RRN3,EIF3E,KAT2A,ZBTB24,DAZAP1,SLC8A2,TARDBP,SRSF6,KAT7,METTL5,KMT2C,PKD1,DGCR8,CCNT2,KAT6A,BTAF1,ANK3,JADE2,UBP1,TRIM11,CELF3,ZNF281,TRIM44,KMT2D,UBTF,PWWP2A,NEUROD2,BPTF,HCFC1,RASGRP1,SP3,CLK4,MYEF2,FAM220A,ROCK2,SUPT6H,HNRNPM,RBM10,SLIT3,MTA1,TNRC6C,SMARCB1,CRTC1,ARNT,EDC4,TCF20,TRRAP,CUX1,ZNF148,TOP1,CNOT7,RC3H1,GATAD2B,NEURL1,RBM15,NCOA3,KDM4A,RLF,TET1,RC3H2,SRSF4,SRPK1,ZNF76,PBX2,ATF…
GO:0010608	Post-transcriptional regulation of gene expression	23	546	0.52	0.66	0.00024	9606.ENSP00000220849,9606.ENSP00000240185,9606.ENSP00000260953,9606.ENSP00000316950,9606.ENSP00000317985,9606.ENSP00000325376,9606.ENSP00000328848,9606.ENSP00000336783,9606.ENSP00000355279,9606.ENSP00000356669,9606.ENSP00000358795,9606.ENSP00000362774,9606.ENSP00000367028,9606.ENSP00000380638,9606.ENSP00000401371,9606.ENSP00000404121,9606.ENSP00000410769,9606.ENSP00000416951,9606.ENSP00000436864,…	EIF3E,TARDBP,METTL5,MYEF2,ROCK2,HNRNPM,RBM10,TNRC6C,CNOT7,RC3H1,NEURL1,RC3H2,TCOF1,PTK2B,TIA1,ILF3,CNBP,ZC3H18,CELF1,MAPKAPK5,UPF1,DDX6,EIF3L
GO:0043487	Regulation of RNA stability	12	176	0.73	0.65	0.0011	9606.ENSP00000240185,9606.ENSP00000316950,9606.ENSP00000317985,9606.ENSP00000325376,9606.ENSP00000328848,9606.ENSP00000336783,9606.ENSP00000355279,9606.ENSP00000356669,9606.ENSP00000362774,9606.ENSP00000416951,9606.ENSP00000436864,9606.ENSP00000470142	TARDBP,MYEF2,ROCK2,HNRNPM,RBM10,TNRC6C,CNOT7,RC3H1,RC3H2,ZC3H18,CELF1,UPF1
GO:0048522	Positive regulation of cellular process	119	5584	0.23	0.64	1.38e-07	9606.ENSP00000160382,9606.ENSP00000198767,9606.ENSP00000220849,9606.ENSP00000225916,9606.ENSP00000228606,9606.ENSP00000233078,9606.ENSP00000236877,9606.ENSP00000240185,9606.ENSP00000244007,9606.ENSP00000244020,9606.ENSP00000259021,9606.ENSP00000260953,9606.ENSP00000261537,9606.ENSP00000262189,9606.ENSP00000262304,9606.ENSP00000264057,9606.ENSP00000264157,9606.ENSP00000265713,9606.ENSP00000266037,…	ACTL6B,RRN3,EIF3E,KAT2A,CYP27B1,DAZAP1,SLC8A2,TARDBP,PLCG1,SRSF6,KAT7,METTL5,MIB1,KMT2C,PKD1,DGKD,CCNT2,KAT6A,DOCK3,CPSF6,MFHAS1,ANK3,JADE2,RANBP2,UBP1,CELF3,ZNF281,TRIM44,CACNG2,KMT2D,GRIK5,UBTF,PWWP2A,NEUROD2,BPTF,HCFC1,RASGRP1,SP3,ROCK2,SUPT6H,PNKP,VIPR1,RBM10,IP6K2,MTA1,TNRC6C,CDK10,SMARCB1,CRTC1,ARNT,TCF20,TRRAP,CUX1,ZNF148,DCTN1,CNOT7,PLXNA2,RC3H1,GATAD2B,PDE4DIP,NEURL1,RBM15,NCOA3,KDM4A,RL…
GO:0010556	Regulation of macromolecule biosynthetic process	92	3980	0.26	0.64	8.36e-07	9606.ENSP00000160382,9606.ENSP00000198767,9606.ENSP00000220849,9606.ENSP00000225916,9606.ENSP00000230122,9606.ENSP00000240185,9606.ENSP00000259021,9606.ENSP00000260953,9606.ENSP00000262189,9606.ENSP00000262304,9606.ENSP00000264157,9606.ENSP00000265713,9606.ENSP00000265990,9606.ENSP00000282605,9606.ENSP00000283629,9606.ENSP00000284551,9606.ENSP00000294740,9606.ENSP00000299413,9606.ENSP00000301067,…	ACTL6B,RRN3,EIF3E,KAT2A,ZBTB24,TARDBP,KAT7,METTL5,KMT2C,PKD1,CCNT2,KAT6A,BTAF1,JADE2,UBP1,TRIM11,ZNF281,TRIM44,KMT2D,UBTF,PWWP2A,NEUROD2,BPTF,HCFC1,SP3,MYEF2,FAM220A,ROCK2,SUPT6H,PNKP,RBM10,MTA1,TNRC6C,SMARCB1,CRTC1,ARNT,TCF20,TRRAP,CUX1,ZNF148,CNOT7,RC3H1,GATAD2B,NEURL1,RBM15,NCOA3,KDM4A,RLF,TET1,RC3H2,ZNF76,PBX2,ATF6B,KDM5C,HNRNPK,TCOF1,SKI,SLTM,PSIP1,HMG20A,BRD2,QRICH1,ZNF445,PTK2B,KDM7A,MED13…
GO:1903313	Positive regulation of mRNA metabolic process	10	123	0.81	0.64	0.0016	9606.ENSP00000233078,9606.ENSP00000240185,9606.ENSP00000290583,9606.ENSP00000317985,9606.ENSP00000336783,9606.ENSP00000355279,9606.ENSP00000356669,9606.ENSP00000362774,9606.ENSP00000436864,9606.ENSP00000470142	DAZAP1,TARDBP,CELF3,ROCK2,TNRC6C,CNOT7,RC3H1,RC3H2,CELF1,UPF1
GO:0031323	Regulation of cellular metabolic process	120	5681	0.22	0.63	1.78e-07	9606.ENSP00000160382,9606.ENSP00000198767,9606.ENSP00000220849,9606.ENSP00000225916,9606.ENSP00000228606,9606.ENSP00000230122,9606.ENSP00000233078,9606.ENSP00000236877,9606.ENSP00000240185,9606.ENSP00000244020,9606.ENSP00000259021,9606.ENSP00000260953,9606.ENSP00000262189,9606.ENSP00000262304,9606.ENSP00000264157,9606.ENSP00000265713,9606.ENSP00000265990,9606.ENSP00000266037,9606.ENSP00000266679,…	ACTL6B,RRN3,EIF3E,KAT2A,CYP27B1,ZBTB24,DAZAP1,SLC8A2,TARDBP,SRSF6,KAT7,METTL5,KMT2C,PKD1,CCNT2,KAT6A,BTAF1,DOCK3,CPSF6,MFHAS1,JADE2,RANBP2,UBP1,TRIM11,CELF3,ZFYVE28,ZNF281,TRIM44,KMT2D,UBTF,PWWP2A,NEUROD2,BPTF,HCFC1,RASGRP1,SP3,CLK4,MYEF2,FAM220A,ROCK2,SUPT6H,PNKP,HNRNPM,RBM10,MTA1,TNRC6C,SMARCB1,CRTC1,CPSF7,ARNT,TCF20,TRRAP,CUX1,ZNF148,SMC3,CNOT7,RC3H1,GATAD2B,NEURL1,RBM15,NCOA3,KDM4A,RLF,TET1,R…
GO:0010604	Positive regulation of macromolecule metabolic process	83	3533	0.27	0.63	2.46e-06	9606.ENSP00000160382,9606.ENSP00000198767,9606.ENSP00000220849,9606.ENSP00000225916,9606.ENSP00000233078,9606.ENSP00000236877,9606.ENSP00000240185,9606.ENSP00000259021,9606.ENSP00000260953,9606.ENSP00000262189,9606.ENSP00000262304,9606.ENSP00000264157,9606.ENSP00000265713,9606.ENSP00000266037,9606.ENSP00000280772,9606.ENSP00000283629,9606.ENSP00000290583,9606.ENSP00000294740,9606.ENSP00000299413,…	ACTL6B,RRN3,EIF3E,KAT2A,DAZAP1,SLC8A2,TARDBP,KAT7,METTL5,KMT2C,PKD1,CCNT2,KAT6A,DOCK3,ANK3,UBP1,CELF3,ZNF281,TRIM44,KMT2D,UBTF,PWWP2A,NEUROD2,BPTF,HCFC1,RASGRP1,SP3,ROCK2,SUPT6H,PNKP,RBM10,MTA1,TNRC6C,SMARCB1,CRTC1,ARNT,TCF20,TRRAP,ZNF148,CNOT7,RC3H1,GATAD2B,NEURL1,RBM15,NCOA3,KDM4A,RLF,TET1,RC3H2,ZNF76,PBX2,ATF6B,HNRNPK,PPP1R10,SKI,ARIH1,PSIP1,CAMKK1,QRICH1,ZNF445,PTK2B,KDM7A,MED13,DOT1L,ZSWIM8,…
GO:0044238	Primary metabolic process	142	7156	0.19	0.62	7.93e-08	9606.ENSP00000160382,9606.ENSP00000160827,9606.ENSP00000198767,9606.ENSP00000216832,9606.ENSP00000219431,9606.ENSP00000220849,9606.ENSP00000225916,9606.ENSP00000228606,9606.ENSP00000232978,9606.ENSP00000240185,9606.ENSP00000240316,9606.ENSP00000244007,9606.ENSP00000244020,9606.ENSP00000251108,9606.ENSP00000259021,9606.ENSP00000260953,9606.ENSP00000261537,9606.ENSP00000262189,9606.ENSP00000262304,…	ACTL6B,KIF22,RRN3,PNN,MPG,EIF3E,KAT2A,CYP27B1,NKTR,TARDBP,COIL,PLCG1,SRSF6,CDADC1,KAT7,METTL5,MIB1,KMT2C,PKD1,DGCR8,SNRNP40,DGKD,CCNT2,NOP58,KAT6A,DIDO1,CPSF6,MFAP1,SSRP1,JADE2,RANBP2,TRIM11,CELF3,RP9,TRIM9,TRIM44,KMT2D,UBTF,NEUROD2,PCMTD2,HCFC1,SENP3,GAK,CLK4,SNRNP200,FAM220A,LPCAT4,ROCK2,YME1L1,SF3B2,SUPT6H,TALDO1,PNKP,HNRNPM,RBM10,IP6K2,MTA1,TTC7B,CDK10,SMARCB1,CPSF7,EDC4,TRRAP,TOP1,SMC3,CNOT7…
GO:0009889	Regulation of biosynthetic process	94	4205	0.25	0.62	1.97e-06	9606.ENSP00000160382,9606.ENSP00000198767,9606.ENSP00000220849,9606.ENSP00000225916,9606.ENSP00000228606,9606.ENSP00000230122,9606.ENSP00000240185,9606.ENSP00000259021,9606.ENSP00000260953,9606.ENSP00000262189,9606.ENSP00000262304,9606.ENSP00000264157,9606.ENSP00000265713,9606.ENSP00000265990,9606.ENSP00000282605,9606.ENSP00000283195,9606.ENSP00000283629,9606.ENSP00000284551,9606.ENSP00000294740,…	ACTL6B,RRN3,EIF3E,KAT2A,CYP27B1,ZBTB24,TARDBP,KAT7,METTL5,KMT2C,PKD1,CCNT2,KAT6A,BTAF1,JADE2,RANBP2,UBP1,TRIM11,ZNF281,TRIM44,KMT2D,UBTF,PWWP2A,NEUROD2,BPTF,HCFC1,SP3,MYEF2,FAM220A,ROCK2,SUPT6H,PNKP,RBM10,MTA1,TNRC6C,SMARCB1,CRTC1,ARNT,TCF20,TRRAP,CUX1,ZNF148,CNOT7,RC3H1,GATAD2B,NEURL1,RBM15,NCOA3,KDM4A,RLF,TET1,RC3H2,ZNF76,PBX2,ATF6B,KDM5C,HNRNPK,TCOF1,SKI,SLTM,PSIP1,HMG20A,BRD2,QRICH1,ZNF445,PT…
GO:0031326	Regulation of cellular biosynthetic process	93	4143	0.25	0.62	1.97e-06	9606.ENSP00000160382,9606.ENSP00000198767,9606.ENSP00000220849,9606.ENSP00000225916,9606.ENSP00000228606,9606.ENSP00000230122,9606.ENSP00000240185,9606.ENSP00000259021,9606.ENSP00000260953,9606.ENSP00000262189,9606.ENSP00000262304,9606.ENSP00000264157,9606.ENSP00000265713,9606.ENSP00000265990,9606.ENSP00000282605,9606.ENSP00000283629,9606.ENSP00000284551,9606.ENSP00000294740,9606.ENSP00000299413,…	ACTL6B,RRN3,EIF3E,KAT2A,CYP27B1,ZBTB24,TARDBP,KAT7,METTL5,KMT2C,PKD1,CCNT2,KAT6A,BTAF1,JADE2,UBP1,TRIM11,ZNF281,TRIM44,KMT2D,UBTF,PWWP2A,NEUROD2,BPTF,HCFC1,SP3,MYEF2,FAM220A,ROCK2,SUPT6H,PNKP,RBM10,MTA1,TNRC6C,SMARCB1,CRTC1,ARNT,TCF20,TRRAP,CUX1,ZNF148,CNOT7,RC3H1,GATAD2B,NEURL1,RBM15,NCOA3,KDM4A,RLF,TET1,RC3H2,ZNF76,PBX2,ATF6B,KDM5C,HNRNPK,TCOF1,SKI,SLTM,PSIP1,HMG20A,BRD2,QRICH1,ZNF445,PTK2B,KDM…
GO:0050779	RNA destabilization	8	79	0.9	0.62	0.0027	9606.ENSP00000240185,9606.ENSP00000317985,9606.ENSP00000355279,9606.ENSP00000356669,9606.ENSP00000362774,9606.ENSP00000416951,9606.ENSP00000436864,9606.ENSP00000470142	TARDBP,ROCK2,CNOT7,RC3H1,RC3H2,ZC3H18,CELF1,UPF1
GO:0043967	Histone H4 acetylation	7	59	0.97	0.61	0.0035	9606.ENSP00000160382,9606.ENSP00000225916,9606.ENSP00000259021,9606.ENSP00000265713,9606.ENSP00000282605,9606.ENSP00000309555,9606.ENSP00000352925	ACTL6B,KAT2A,KAT7,KAT6A,JADE2,HCFC1,TRRAP
GO:0009893	Positive regulation of metabolic process	87	3847	0.25	0.6	4.94e-06	9606.ENSP00000160382,9606.ENSP00000198767,9606.ENSP00000220849,9606.ENSP00000225916,9606.ENSP00000233078,9606.ENSP00000236877,9606.ENSP00000240185,9606.ENSP00000259021,9606.ENSP00000260953,9606.ENSP00000262189,9606.ENSP00000262304,9606.ENSP00000264157,9606.ENSP00000265713,9606.ENSP00000266037,9606.ENSP00000280772,9606.ENSP00000283195,9606.ENSP00000283629,9606.ENSP00000290583,9606.ENSP00000294740,…	ACTL6B,RRN3,EIF3E,KAT2A,DAZAP1,SLC8A2,TARDBP,KAT7,METTL5,KMT2C,PKD1,CCNT2,KAT6A,DOCK3,ANK3,RANBP2,UBP1,CELF3,ZNF281,TRIM44,KMT2D,UBTF,PWWP2A,NEUROD2,BPTF,HCFC1,RASGRP1,SP3,ROCK2,SUPT6H,PNKP,RBM10,MTA1,TNRC6C,SMARCB1,CRTC1,ARNT,TCF20,TRRAP,ZNF148,CNOT7,RC3H1,GATAD2B,NEURL1,RBM15,NCOA3,KDM4A,RLF,TET1,RC3H2,ZNF76,PBX2,ATF6B,HNRNPK,PPP1R10,SKI,ARIH1,PSIP1,CAMKK1,ATG16L1,QRICH1,ZNF445,PTK2B,KDM7A,MED1…
GO:0048025	Negative regulation of mRNA splicing, via spliceosome	5	24	1.22	0.6	0.0052	9606.ENSP00000244020,9606.ENSP00000328848,9606.ENSP00000362900,9606.ENSP00000365458,9606.ENSP00000420195	SRSF6,RBM10,SRSF4,HNRNPK,SRSF10
GO:0051171	Regulation of nitrogen compound metabolic process	117	5734	0.21	0.59	1.56e-06	9606.ENSP00000160382,9606.ENSP00000198767,9606.ENSP00000220849,9606.ENSP00000225916,9606.ENSP00000230122,9606.ENSP00000233078,9606.ENSP00000236877,9606.ENSP00000240185,9606.ENSP00000244020,9606.ENSP00000259021,9606.ENSP00000260953,9606.ENSP00000262189,9606.ENSP00000262304,9606.ENSP00000264157,9606.ENSP00000265713,9606.ENSP00000265990,9606.ENSP00000266037,9606.ENSP00000266679,9606.ENSP00000276282,…	ACTL6B,RRN3,EIF3E,KAT2A,ZBTB24,DAZAP1,SLC8A2,TARDBP,SRSF6,KAT7,METTL5,KMT2C,PKD1,CCNT2,KAT6A,BTAF1,DOCK3,CPSF6,MFHAS1,JADE2,UBP1,TRIM11,CELF3,ZFYVE28,ZNF281,TRIM44,KMT2D,UBTF,PWWP2A,NEUROD2,BPTF,HCFC1,RASGRP1,SP3,CLK4,MYEF2,FAM220A,ROCK2,SUPT6H,PNKP,HNRNPM,RBM10,MTA1,TNRC6C,SMARCB1,CRTC1,CPSF7,ARNT,TCF20,TRRAP,CUX1,ZNF148,SMC3,CNOT7,RC3H1,GATAD2B,BUB3,NEURL1,RBM15,NCOA3,KDM4A,RLF,TET1,RC3H2,SRSF4…
GO:0006807	Nitrogen compound metabolic process	131	6643	0.19	0.58	8.36e-07	9606.ENSP00000160382,9606.ENSP00000160827,9606.ENSP00000198767,9606.ENSP00000216832,9606.ENSP00000219431,9606.ENSP00000220849,9606.ENSP00000225916,9606.ENSP00000232978,9606.ENSP00000240185,9606.ENSP00000240316,9606.ENSP00000244020,9606.ENSP00000251108,9606.ENSP00000259021,9606.ENSP00000260953,9606.ENSP00000261537,9606.ENSP00000262189,9606.ENSP00000262304,9606.ENSP00000263209,9606.ENSP00000263694,…	ACTL6B,KIF22,RRN3,PNN,MPG,EIF3E,KAT2A,NKTR,TARDBP,COIL,SRSF6,CDADC1,KAT7,METTL5,MIB1,KMT2C,PKD1,DGCR8,SNRNP40,CCNT2,NOP58,KAT6A,DIDO1,CPSF6,MFAP1,SSRP1,JADE2,RANBP2,TRIM11,CELF3,RP9,TRIM9,TRIM44,KMT2D,UBTF,NEUROD2,PCMTD2,HCFC1,SENP3,GAK,CLK4,SNRNP200,FAM220A,LPCAT4,ROCK2,YME1L1,SF3B2,SUPT6H,PNKP,HNRNPM,RBM10,MTA1,CDK10,SMARCB1,CPSF7,EDC4,TRRAP,TOP1,SMC3,CNOT7,RC3H1,GATAD2B,NEURL1,RBM15,NCOA3,KDM4…
GO:0060255	Regulation of macromolecule metabolic process	125	6249	0.2	0.58	1.08e-06	9606.ENSP00000160382,9606.ENSP00000198767,9606.ENSP00000220849,9606.ENSP00000225916,9606.ENSP00000230122,9606.ENSP00000233078,9606.ENSP00000236877,9606.ENSP00000240185,9606.ENSP00000244020,9606.ENSP00000259021,9606.ENSP00000260953,9606.ENSP00000262189,9606.ENSP00000262304,9606.ENSP00000263209,9606.ENSP00000264157,9606.ENSP00000265713,9606.ENSP00000265990,9606.ENSP00000266037,9606.ENSP00000266679,…	ACTL6B,RRN3,EIF3E,KAT2A,ZBTB24,DAZAP1,SLC8A2,TARDBP,SRSF6,KAT7,METTL5,KMT2C,PKD1,DGCR8,CCNT2,KAT6A,BTAF1,DOCK3,CPSF6,MFHAS1,ANK3,JADE2,UBP1,TRIM11,CELF3,ZFYVE28,ZNF281,TRIM44,KMT2D,UBTF,PWWP2A,NEUROD2,BPTF,HCFC1,RASGRP1,SP3,CLK4,MYEF2,FAM220A,ROCK2,SUPT6H,PNKP,HNRNPM,RBM10,SLIT3,MTA1,TNRC6C,SMARCB1,CRTC1,CPSF7,ARNT,EDC4,TCF20,TRRAP,CUX1,ZNF148,TOP1,SMC3,CNOT7,RC3H1,GATAD2B,BUB3,NEURL1,RBM15,NCOA3…
GO:0080090	Regulation of primary metabolic process	119	5899	0.2	0.58	1.97e-06	9606.ENSP00000160382,9606.ENSP00000198767,9606.ENSP00000220849,9606.ENSP00000225916,9606.ENSP00000228606,9606.ENSP00000230122,9606.ENSP00000233078,9606.ENSP00000236877,9606.ENSP00000240185,9606.ENSP00000244020,9606.ENSP00000259021,9606.ENSP00000260953,9606.ENSP00000262189,9606.ENSP00000262304,9606.ENSP00000264157,9606.ENSP00000265713,9606.ENSP00000265990,9606.ENSP00000266037,9606.ENSP00000266679,…	ACTL6B,RRN3,EIF3E,KAT2A,CYP27B1,ZBTB24,DAZAP1,SLC8A2,TARDBP,SRSF6,KAT7,METTL5,KMT2C,PKD1,CCNT2,KAT6A,BTAF1,DOCK3,CPSF6,MFHAS1,JADE2,RANBP2,UBP1,TRIM11,CELF3,ZFYVE28,ZNF281,TRIM44,KMT2D,UBTF,PWWP2A,NEUROD2,BPTF,HCFC1,RASGRP1,SP3,CLK4,MYEF2,FAM220A,ROCK2,SUPT6H,PNKP,HNRNPM,RBM10,MTA1,TNRC6C,SMARCB1,CRTC1,CPSF7,ARNT,TCF20,TRRAP,CUX1,ZNF148,SMC3,CNOT7,RC3H1,GATAD2B,BUB3,NEURL1,RBM15,NCOA3,KDM4A,RLF,T…
GO:0016570	Histone modification	18	396	0.55	0.58	0.0012	9606.ENSP00000160382,9606.ENSP00000225916,9606.ENSP00000259021,9606.ENSP00000262189,9606.ENSP00000265713,9606.ENSP00000282605,9606.ENSP00000301067,9606.ENSP00000309555,9606.ENSP00000333633,9606.ENSP00000352925,9606.ENSP00000357644,9606.ENSP00000361066,9606.ENSP00000361473,9606.ENSP00000361857,9606.ENSP00000364550,9606.ENSP00000380692,9606.ENSP00000381657,9606.ENSP00000432786	ACTL6B,KAT2A,KAT7,KMT2C,KAT6A,JADE2,KMT2D,HCFC1,MTA1,TRRAP,GATAD2B,NCOA3,KDM4A,RLF,KDM5C,KDM7A,DOT1L,KDM2A
GO:0043488	Regulation of mRNA stability	11	164	0.72	0.58	0.0027	9606.ENSP00000240185,9606.ENSP00000316950,9606.ENSP00000317985,9606.ENSP00000325376,9606.ENSP00000328848,9606.ENSP00000336783,9606.ENSP00000355279,9606.ENSP00000356669,9606.ENSP00000362774,9606.ENSP00000436864,9606.ENSP00000470142	TARDBP,MYEF2,ROCK2,HNRNPM,RBM10,TNRC6C,CNOT7,RC3H1,RC3H2,CELF1,UPF1
GO:0048518	Positive regulation of biological process	123	6207	0.19	0.57	2.28e-06	9606.ENSP00000160382,9606.ENSP00000198767,9606.ENSP00000220849,9606.ENSP00000225916,9606.ENSP00000228606,9606.ENSP00000233078,9606.ENSP00000236877,9606.ENSP00000240185,9606.ENSP00000244007,9606.ENSP00000244020,9606.ENSP00000259021,9606.ENSP00000260953,9606.ENSP00000261250,9606.ENSP00000261537,9606.ENSP00000262189,9606.ENSP00000262304,9606.ENSP00000264057,9606.ENSP00000264157,9606.ENSP00000265713,…	ACTL6B,RRN3,EIF3E,KAT2A,CYP27B1,DAZAP1,SLC8A2,TARDBP,PLCG1,SRSF6,KAT7,METTL5,C12orf4,MIB1,KMT2C,PKD1,DGKD,CCNT2,KAT6A,DOCK3,CPSF6,MFHAS1,ANK3,JADE2,RANBP2,UBP1,TRIM11,CACNA1D,CELF3,ZNF281,TRIM44,CACNG2,KMT2D,GRIK5,UBTF,PWWP2A,NEUROD2,BPTF,HCFC1,RASGRP1,SP3,ROCK2,SUPT6H,PNKP,VIPR1,RBM10,IP6K2,MTA1,TNRC6C,CDK10,SMARCB1,CRTC1,ARNT,TCF20,TRRAP,CUX1,ZNF148,DCTN1,CNOT7,PLXNA2,RC3H1,GATAD2B,PDE4DIP,NEUR…
GO:0071704	Organic substance metabolic process	142	7522	0.17	0.56	1.25e-06	9606.ENSP00000160382,9606.ENSP00000160827,9606.ENSP00000198767,9606.ENSP00000216832,9606.ENSP00000219431,9606.ENSP00000220849,9606.ENSP00000225916,9606.ENSP00000228606,9606.ENSP00000232978,9606.ENSP00000240185,9606.ENSP00000240316,9606.ENSP00000244007,9606.ENSP00000244020,9606.ENSP00000251108,9606.ENSP00000259021,9606.ENSP00000260953,9606.ENSP00000261537,9606.ENSP00000262189,9606.ENSP00000262304,…	ACTL6B,KIF22,RRN3,PNN,MPG,EIF3E,KAT2A,CYP27B1,NKTR,TARDBP,COIL,PLCG1,SRSF6,CDADC1,KAT7,METTL5,MIB1,KMT2C,PKD1,DGCR8,SNRNP40,DGKD,CCNT2,NOP58,KAT6A,DIDO1,CPSF6,MFAP1,SSRP1,JADE2,RANBP2,TRIM11,CELF3,RP9,TRIM9,TRIM44,KMT2D,UBTF,NEUROD2,PCMTD2,HCFC1,SENP3,GAK,CLK4,SNRNP200,FAM220A,LPCAT4,ROCK2,YME1L1,SF3B2,SUPT6H,TALDO1,PNKP,HNRNPM,RBM10,IP6K2,MTA1,TTC7B,CDK10,SMARCB1,CPSF7,EDC4,TRRAP,TOP1,SMC3,CNOT7…
GO:0019222	Regulation of metabolic process	131	6784	0.18	0.56	2.28e-06	9606.ENSP00000160382,9606.ENSP00000198767,9606.ENSP00000220849,9606.ENSP00000225916,9606.ENSP00000228606,9606.ENSP00000230122,9606.ENSP00000233078,9606.ENSP00000236877,9606.ENSP00000240185,9606.ENSP00000244020,9606.ENSP00000259021,9606.ENSP00000260953,9606.ENSP00000262189,9606.ENSP00000262304,9606.ENSP00000263209,9606.ENSP00000264157,9606.ENSP00000265713,9606.ENSP00000265990,9606.ENSP00000266037,…	ACTL6B,RRN3,EIF3E,KAT2A,CYP27B1,ZBTB24,DAZAP1,SLC8A2,TARDBP,SRSF6,KAT7,METTL5,KMT2C,PKD1,DGCR8,CCNT2,KAT6A,BTAF1,DOCK3,CPSF6,MFHAS1,ANK3,JADE2,RANBP2,UBP1,TRIM11,CELF3,ZFYVE28,ZNF281,TRIM44,KMT2D,UBTF,PWWP2A,NEUROD2,BPTF,HCFC1,RASGRP1,SP3,CLK4,MYEF2,FAM220A,ROCK2,SUPT6H,PNKP,HNRNPM,RBM10,SLIT3,MTA1,TNRC6C,SMARCB1,CRTC1,CPSF7,ARNT,EDC4,TCF20,TRRAP,CUX1,ZNF148,TOP1,SMC3,CNOT7,RC3H1,GATAD2B,BUB3,NEU…
GO:1901360	Organic cyclic compound metabolic process	73	3181	0.26	0.55	6.09e-05	9606.ENSP00000160827,9606.ENSP00000198767,9606.ENSP00000216832,9606.ENSP00000219431,9606.ENSP00000220849,9606.ENSP00000228606,9606.ENSP00000240185,9606.ENSP00000240316,9606.ENSP00000244020,9606.ENSP00000251108,9606.ENSP00000259021,9606.ENSP00000260953,9606.ENSP00000263209,9606.ENSP00000263694,9606.ENSP00000264157,9606.ENSP00000264279,9606.ENSP00000266070,9606.ENSP00000266679,9606.ENSP00000267812,…	KIF22,RRN3,PNN,MPG,EIF3E,CYP27B1,TARDBP,COIL,SRSF6,CDADC1,KAT7,METTL5,DGCR8,SNRNP40,CCNT2,NOP58,DIDO1,CPSF6,MFAP1,SSRP1,CELF3,RP9,UBTF,SNRNP200,SF3B2,SUPT6H,PNKP,HNRNPM,RBM10,MTA1,SMARCB1,CPSF7,EDC4,TRRAP,TOP1,SMC3,CNOT7,RC3H1,RBM15,TET1,RC3H2,SRSF4,SRPK1,HNRNPK,XRN2,TCOF1,GBA2,SKI,PSIP1,PGBD5,LUC7L3,ZNF445,INTS10,DOT1L,RPRD1A,TFIP11,CDK12,TIA1,CHTF8,CNBP,SRSF10,ZNF827,KDM2A,CELF1,CACNB4,CHERP,GT…
GO:0022613	Ribonucleoprotein complex biogenesis	19	449	0.52	0.55	0.0017	9606.ENSP00000198767,9606.ENSP00000220849,9606.ENSP00000240316,9606.ENSP00000244020,9606.ENSP00000260953,9606.ENSP00000264279,9606.ENSP00000266679,9606.ENSP00000290583,9606.ENSP00000317123,9606.ENSP00000318861,9606.ENSP00000345412,9606.ENSP00000362931,9606.ENSP00000366396,9606.ENSP00000370114,9606.ENSP00000376919,9606.ENSP00000420195,9606.ENSP00000436864,9606.ENSP00000455106,9606.ENSP00000499067	RRN3,EIF3E,COIL,SRSF6,METTL5,NOP58,CPSF6,CELF3,SNRNP200,SF3B2,CPSF7,SRPK1,XRN2,PSIP1,LUC7L3,SRSF10,CELF1,BOP1,EIF3L
GO:0006417	Regulation of translation	19	456	0.52	0.54	0.002	9606.ENSP00000220849,9606.ENSP00000240185,9606.ENSP00000260953,9606.ENSP00000317985,9606.ENSP00000336783,9606.ENSP00000355279,9606.ENSP00000356669,9606.ENSP00000358795,9606.ENSP00000362774,9606.ENSP00000367028,9606.ENSP00000380638,9606.ENSP00000401371,9606.ENSP00000404121,9606.ENSP00000410769,9606.ENSP00000436864,9606.ENSP00000449381,9606.ENSP00000470142,9606.ENSP00000478754,9606.ENSP00000499067	EIF3E,TARDBP,METTL5,ROCK2,TNRC6C,CNOT7,RC3H1,NEURL1,RC3H2,TCOF1,PTK2B,TIA1,ILF3,CNBP,CELF1,MAPKAPK5,UPF1,DDX6,EIF3L
GO:0061014	Positive regulation of mRNA catabolic process	8	90	0.85	0.54	0.0059	9606.ENSP00000240185,9606.ENSP00000317985,9606.ENSP00000336783,9606.ENSP00000355279,9606.ENSP00000356669,9606.ENSP00000362774,9606.ENSP00000436864,9606.ENSP00000470142	TARDBP,ROCK2,TNRC6C,CNOT7,RC3H1,RC3H2,CELF1,UPF1
GO:0018205	Peptidyl-lysine modification	15	311	0.58	0.53	0.0033	9606.ENSP00000160382,9606.ENSP00000225916,9606.ENSP00000259021,9606.ENSP00000262189,9606.ENSP00000265713,9606.ENSP00000282605,9606.ENSP00000283195,9606.ENSP00000301067,9606.ENSP00000309555,9606.ENSP00000314029,9606.ENSP00000352925,9606.ENSP00000361066,9606.ENSP00000361857,9606.ENSP00000381657,9606.ENSP00000438574	ACTL6B,KAT2A,KAT7,KMT2C,KAT6A,JADE2,RANBP2,KMT2D,HCFC1,SENP3,TRRAP,NCOA3,RLF,DOT1L,PIAS1
GO:0008152	Metabolic process	144	7988	0.15	0.51	1.56e-05	9606.ENSP00000160382,9606.ENSP00000160827,9606.ENSP00000198767,9606.ENSP00000216832,9606.ENSP00000219431,9606.ENSP00000220849,9606.ENSP00000225916,9606.ENSP00000228606,9606.ENSP00000232978,9606.ENSP00000240185,9606.ENSP00000240316,9606.ENSP00000244007,9606.ENSP00000244020,9606.ENSP00000251108,9606.ENSP00000259021,9606.ENSP00000260953,9606.ENSP00000261537,9606.ENSP00000262189,9606.ENSP00000262304,…	ACTL6B,KIF22,RRN3,PNN,MPG,EIF3E,KAT2A,CYP27B1,NKTR,TARDBP,COIL,PLCG1,SRSF6,CDADC1,KAT7,METTL5,MIB1,KMT2C,PKD1,DGCR8,SNRNP40,DGKD,CCNT2,NOP58,KAT6A,DIDO1,CPSF6,MFAP1,SSRP1,JADE2,RANBP2,TRIM11,CELF3,RP9,TRIM9,TRIM44,KMT2D,UBTF,NEUROD2,PCMTD2,HCFC1,SENP3,GAK,CLK4,SNRNP200,FAM220A,LPCAT4,ROCK2,YME1L1,SF3B2,SUPT6H,TALDO1,PNKP,HNRNPM,RBM10,IP6K2,MTA1,TTC7B,CDK10,SMARCB1,CPSF7,EDC4,TRRAP,TOP1,SMC3,CNOT7…
GO:0006357	Regulation of transcription by RNA polymerase II	61	2586	0.27	0.51	0.00033	9606.ENSP00000160382,9606.ENSP00000225916,9606.ENSP00000230122,9606.ENSP00000259021,9606.ENSP00000262189,9606.ENSP00000262304,9606.ENSP00000264157,9606.ENSP00000265713,9606.ENSP00000282605,9606.ENSP00000283629,9606.ENSP00000294740,9606.ENSP00000301067,9606.ENSP00000305151,9606.ENSP00000306754,9606.ENSP00000307208,9606.ENSP00000309555,9606.ENSP00000310301,9606.ENSP00000316950,9606.ENSP00000317289,…	ACTL6B,KAT2A,ZBTB24,KAT7,KMT2C,PKD1,CCNT2,KAT6A,JADE2,UBP1,ZNF281,KMT2D,PWWP2A,NEUROD2,BPTF,HCFC1,SP3,MYEF2,FAM220A,SUPT6H,RBM10,MTA1,SMARCB1,CRTC1,ARNT,TCF20,TRRAP,CUX1,ZNF148,CNOT7,GATAD2B,RBM15,NCOA3,RLF,TET1,ZNF76,PBX2,ATF6B,HNRNPK,SKI,SLTM,PSIP1,HMG20A,BRD2,ZNF445,KDM7A,MED13,DOT1L,RPRD1A,CCNL2,CDK12,CNBP,RNF10,ZNF827,KDM2A,PIAS1,GTF2A1,ZNF282,CTCF,CHD8,AP3D1
GO:0044237	Cellular metabolic process	123	6568	0.17	0.49	5.75e-05	9606.ENSP00000160827,9606.ENSP00000198767,9606.ENSP00000216832,9606.ENSP00000219431,9606.ENSP00000220849,9606.ENSP00000228606,9606.ENSP00000240185,9606.ENSP00000240316,9606.ENSP00000244007,9606.ENSP00000244020,9606.ENSP00000251108,9606.ENSP00000259021,9606.ENSP00000260953,9606.ENSP00000261537,9606.ENSP00000262189,9606.ENSP00000262304,9606.ENSP00000263209,9606.ENSP00000263694,9606.ENSP00000264057,…	KIF22,RRN3,PNN,MPG,EIF3E,CYP27B1,TARDBP,COIL,PLCG1,SRSF6,CDADC1,KAT7,METTL5,MIB1,KMT2C,PKD1,DGCR8,SNRNP40,DGKD,CCNT2,NOP58,KAT6A,DIDO1,CPSF6,MFAP1,SSRP1,CELF3,RP9,TRIM9,KMT2D,UBTF,PCMTD2,HCFC1,GAK,CLK4,SNRNP200,FAM220A,LPCAT4,ROCK2,SF3B2,SUPT6H,TALDO1,PNKP,HNRNPM,RBM10,IP6K2,MTA1,TTC7B,CDK10,SMARCB1,CPSF7,EDC4,TRRAP,TOP1,SMC3,CNOT7,RC3H1,PIP5K1A,RBM15,RLF,TET1,RC3H2,SRSF4,SRPK1,HNRNPK,XRN2,TCOF1,…
GO:0018193	Peptidyl-amino acid modification	28	900	0.39	0.47	0.0032	9606.ENSP00000160382,9606.ENSP00000225916,9606.ENSP00000232978,9606.ENSP00000259021,9606.ENSP00000262189,9606.ENSP00000262304,9606.ENSP00000265713,9606.ENSP00000282605,9606.ENSP00000283195,9606.ENSP00000301067,9606.ENSP00000309555,9606.ENSP00000314029,9606.ENSP00000316948,9606.ENSP00000317985,9606.ENSP00000338673,9606.ENSP00000352925,9606.ENSP00000354522,9606.ENSP00000361066,9606.ENSP00000361857,…	ACTL6B,KAT2A,NKTR,KAT7,KMT2C,PKD1,KAT6A,JADE2,RANBP2,KMT2D,HCFC1,SENP3,CLK4,ROCK2,CDK10,TRRAP,TOP1,NCOA3,RLF,PTK2B,DOT1L,MARK2,HIPK1,PIAS1,MAP3K12,MAPKAPK5,CSNK1G1,PPIL2
GO:0061157	mRNA destabilization	7	75	0.87	0.47	0.0125	9606.ENSP00000240185,9606.ENSP00000317985,9606.ENSP00000355279,9606.ENSP00000356669,9606.ENSP00000362774,9606.ENSP00000436864,9606.ENSP00000470142	TARDBP,ROCK2,CNOT7,RC3H1,RC3H2,CELF1,UPF1
GO:0006355	Regulation of transcription, DNA-templated	74	3460	0.23	0.46	0.00064	9606.ENSP00000160382,9606.ENSP00000198767,9606.ENSP00000225916,9606.ENSP00000230122,9606.ENSP00000259021,9606.ENSP00000262189,9606.ENSP00000262304,9606.ENSP00000264157,9606.ENSP00000265713,9606.ENSP00000265990,9606.ENSP00000282605,9606.ENSP00000283629,9606.ENSP00000284551,9606.ENSP00000294740,9606.ENSP00000299413,9606.ENSP00000301067,9606.ENSP00000302640,9606.ENSP00000305151,9606.ENSP00000306754,…	ACTL6B,RRN3,KAT2A,ZBTB24,KAT7,KMT2C,PKD1,CCNT2,KAT6A,BTAF1,JADE2,UBP1,TRIM11,ZNF281,TRIM44,KMT2D,UBTF,PWWP2A,NEUROD2,BPTF,HCFC1,SP3,MYEF2,FAM220A,SUPT6H,RBM10,MTA1,SMARCB1,CRTC1,ARNT,TCF20,TRRAP,CUX1,ZNF148,CNOT7,GATAD2B,RBM15,NCOA3,KDM4A,RLF,TET1,ZNF76,PBX2,ATF6B,KDM5C,HNRNPK,SKI,SLTM,PSIP1,HMG20A,BRD2,QRICH1,ZNF445,KDM7A,MED13,INTS10,DOT1L,RPRD1A,CCNL2,MAP3K2,CDK12,ILF3,CNBP,RNF10,SRSF10,ZNF827…
GO:0034641	Cellular nitrogen compound metabolic process	74	3463	0.23	0.46	0.00064	9606.ENSP00000160827,9606.ENSP00000198767,9606.ENSP00000216832,9606.ENSP00000219431,9606.ENSP00000220849,9606.ENSP00000240185,9606.ENSP00000240316,9606.ENSP00000244020,9606.ENSP00000251108,9606.ENSP00000259021,9606.ENSP00000260953,9606.ENSP00000263209,9606.ENSP00000263694,9606.ENSP00000264157,9606.ENSP00000264279,9606.ENSP00000266070,9606.ENSP00000266679,9606.ENSP00000267812,9606.ENSP00000278412,…	KIF22,RRN3,PNN,MPG,EIF3E,TARDBP,COIL,SRSF6,CDADC1,KAT7,METTL5,DGCR8,SNRNP40,CCNT2,NOP58,DIDO1,CPSF6,MFAP1,SSRP1,CELF3,RP9,UBTF,SNRNP200,SF3B2,SUPT6H,PNKP,HNRNPM,RBM10,MTA1,SMARCB1,CPSF7,EDC4,TRRAP,TOP1,SMC3,CNOT7,RC3H1,RBM15,TET1,RC3H2,SRSF4,SRPK1,HNRNPK,XRN2,TCOF1,GBA2,SKI,PSIP1,PGBD5,LUC7L3,ST3GAL2,ZNF445,INTS10,DOT1L,RPRD1A,TFIP11,CDK12,TIA1,CHTF8,CNBP,SRSF10,ZNF827,KDM2A,CELF1,CACNB4,CHERP,GT…
GO:0050794	Regulation of cellular process	177	11025	0.1	0.42	0.00032	9606.ENSP00000160382,9606.ENSP00000164024,9606.ENSP00000198767,9606.ENSP00000220849,9606.ENSP00000225916,9606.ENSP00000228606,9606.ENSP00000230122,9606.ENSP00000233078,9606.ENSP00000236877,9606.ENSP00000240185,9606.ENSP00000244007,9606.ENSP00000244020,9606.ENSP00000249363,9606.ENSP00000259021,9606.ENSP00000260953,9606.ENSP00000261250,9606.ENSP00000261537,9606.ENSP00000262189,9606.ENSP00000262304,…	ACTL6B,CELSR3,RRN3,EIF3E,KAT2A,CYP27B1,ZBTB24,DAZAP1,SLC8A2,TARDBP,PLCG1,SRSF6,LRRC4,KAT7,METTL5,C12orf4,MIB1,KMT2C,PKD1,DGCR8,ARHGEF17,DGKD,CCNT2,KAT6A,BTAF1,DOCK3,DIDO1,CPSF6,PRCC,MFHAS1,SSRP1,ANK3,JADE2,RANBP2,UBP1,TRIM11,CCSAP,CACNA1D,CELF3,ZFYVE28,FGF11,ZNF281,TRIM44,CACNG2,KMT2D,GRIK5,UBTF,PWWP2A,NEUROD2,BPTF,HCFC1,RASGRP1,SP3,GAK,ARFGAP1,CLK4,MYEF2,FAM220A,ROCK2,YME1L1,SUPT6H,RHOT2,PNKP,HN…
GO:0010558	Negative regulation of macromolecule biosynthetic process	39	1532	0.3	0.41	0.0057	9606.ENSP00000220849,9606.ENSP00000240185,9606.ENSP00000259021,9606.ENSP00000265713,9606.ENSP00000265990,9606.ENSP00000284551,9606.ENSP00000294740,9606.ENSP00000307208,9606.ENSP00000309555,9606.ENSP00000310301,9606.ENSP00000317289,9606.ENSP00000317985,9606.ENSP00000328848,9606.ENSP00000333633,9606.ENSP00000336783,9606.ENSP00000353401,9606.ENSP00000353863,9606.ENSP00000355279,9606.ENSP00000356669,…	EIF3E,TARDBP,KAT7,KAT6A,BTAF1,TRIM11,ZNF281,BPTF,HCFC1,SP3,FAM220A,ROCK2,RBM10,MTA1,TNRC6C,CUX1,ZNF148,CNOT7,RC3H1,GATAD2B,KDM4A,TET1,RC3H2,KDM5C,HNRNPK,SKI,HMG20A,TIA1,ILF3,CNBP,ZNF827,KDM2A,CELF1,PIAS1,UPF1,ZNF282,DDX6,CTCF,CHD8
GO:0010629	Negative regulation of gene expression	27	899	0.37	0.41	0.0074	9606.ENSP00000220849,9606.ENSP00000240185,9606.ENSP00000244020,9606.ENSP00000263209,9606.ENSP00000294740,9606.ENSP00000301067,9606.ENSP00000317985,9606.ENSP00000328848,9606.ENSP00000332164,9606.ENSP00000336783,9606.ENSP00000351811,9606.ENSP00000353863,9606.ENSP00000355279,9606.ENSP00000356669,9606.ENSP00000361473,9606.ENSP00000362774,9606.ENSP00000362900,9606.ENSP00000365458,9606.ENSP00000366396,…	EIF3E,TARDBP,SRSF6,DGCR8,ZNF281,KMT2D,ROCK2,RBM10,SLIT3,TNRC6C,EDC4,ZNF148,CNOT7,RC3H1,KDM4A,RC3H2,SRSF4,HNRNPK,XRN2,DOT1L,TIA1,ILF3,SRSF10,CELF1,UPF1,DDX6,CTCF
GO:0045616	Regulation of keratinocyte differentiation	5	37	1.03	0.41	0.0269	9606.ENSP00000228606,9606.ENSP00000244020,9606.ENSP00000317985,9606.ENSP00000361066,9606.ENSP00000377298	CYP27B1,SRSF6,ROCK2,NCOA3,NUMA1
GO:0071840	Cellular component organization or biogenesis	104	5639	0.16	0.4	0.0019	9606.ENSP00000160382,9606.ENSP00000160827,9606.ENSP00000198767,9606.ENSP00000220849,9606.ENSP00000225916,9606.ENSP00000236877,9606.ENSP00000240185,9606.ENSP00000240316,9606.ENSP00000244020,9606.ENSP00000249363,9606.ENSP00000259021,9606.ENSP00000260953,9606.ENSP00000262189,9606.ENSP00000262304,9606.ENSP00000263674,9606.ENSP00000264279,9606.ENSP00000265713,9606.ENSP00000265990,9606.ENSP00000266679,…	ACTL6B,KIF22,RRN3,EIF3E,KAT2A,SLC8A2,TARDBP,COIL,SRSF6,LRRC4,KAT7,METTL5,KMT2C,PKD1,ARHGEF17,NOP58,KAT6A,BTAF1,CPSF6,SSRP1,ANK3,JADE2,CCSAP,ELMO2,CELF3,CACNG2,KMT2D,UBTF,BPTF,HCFC1,GAK,SNRNP200,ROCK2,YME1L1,SF3B2,SUPT6H,RHOT2,SLIT3,UNC5A,MTA1,CDK10,SMARCB1,CRTC1,CPSF7,VPS13B,GOLGA8A,TRRAP,ZNF148,TOP1,SMC3,DCTN1,CNOT7,PLXNA2,SYNE1,RC3H1,GATAD2B,BUB3,PIP5K1A,PDE4DIP,NEURL1,RBM15,KDM4A,TET1,SRPK1,KD…
GO:0016043	Cellular component organization	101	5436	0.17	0.4	0.002	9606.ENSP00000160382,9606.ENSP00000160827,9606.ENSP00000198767,9606.ENSP00000220849,9606.ENSP00000225916,9606.ENSP00000236877,9606.ENSP00000240185,9606.ENSP00000240316,9606.ENSP00000244020,9606.ENSP00000249363,9606.ENSP00000259021,9606.ENSP00000262189,9606.ENSP00000262304,9606.ENSP00000263674,9606.ENSP00000265713,9606.ENSP00000265990,9606.ENSP00000266679,9606.ENSP00000278412,9606.ENSP00000280772,…	ACTL6B,KIF22,RRN3,EIF3E,KAT2A,SLC8A2,TARDBP,COIL,SRSF6,LRRC4,KAT7,KMT2C,PKD1,ARHGEF17,KAT6A,BTAF1,CPSF6,SSRP1,ANK3,JADE2,CCSAP,ELMO2,CELF3,CACNG2,KMT2D,UBTF,BPTF,HCFC1,GAK,SNRNP200,ROCK2,YME1L1,SF3B2,SUPT6H,RHOT2,SLIT3,UNC5A,MTA1,CDK10,SMARCB1,CRTC1,CPSF7,VPS13B,GOLGA8A,TRRAP,ZNF148,TOP1,SMC3,DCTN1,CNOT7,PLXNA2,SYNE1,RC3H1,GATAD2B,BUB3,PIP5K1A,PDE4DIP,NEURL1,RBM15,KDM4A,TET1,SRPK1,KDM5C,GBA2,PSIP…
GO:0031327	Negative regulation of cellular biosynthetic process	40	1592	0.3	0.4	0.0059	9606.ENSP00000220849,9606.ENSP00000228606,9606.ENSP00000240185,9606.ENSP00000259021,9606.ENSP00000265713,9606.ENSP00000265990,9606.ENSP00000284551,9606.ENSP00000294740,9606.ENSP00000307208,9606.ENSP00000309555,9606.ENSP00000310301,9606.ENSP00000317289,9606.ENSP00000317985,9606.ENSP00000328848,9606.ENSP00000333633,9606.ENSP00000336783,9606.ENSP00000353401,9606.ENSP00000353863,9606.ENSP00000355279,…	EIF3E,CYP27B1,TARDBP,KAT7,KAT6A,BTAF1,TRIM11,ZNF281,BPTF,HCFC1,SP3,FAM220A,ROCK2,RBM10,MTA1,TNRC6C,CUX1,ZNF148,CNOT7,RC3H1,GATAD2B,KDM4A,TET1,RC3H2,KDM5C,HNRNPK,SKI,HMG20A,TIA1,ILF3,CNBP,ZNF827,KDM2A,CELF1,PIAS1,UPF1,ZNF282,DDX6,CTCF,CHD8
GO:0016310	Phosphorylation	28	966	0.36	0.4	0.0092	9606.ENSP00000262304,9606.ENSP00000264057,9606.ENSP00000264157,9606.ENSP00000314499,9606.ENSP00000316948,9606.ENSP00000317985,9606.ENSP00000323511,9606.ENSP00000331103,9606.ENSP00000338673,9606.ENSP00000352925,9606.ENSP00000354522,9606.ENSP00000357883,9606.ENSP00000362931,9606.ENSP00000371188,9606.ENSP00000378702,9606.ENSP00000379098,9606.ENSP00000380638,9606.ENSP00000385751,9606.ENSP00000386456,…	PKD1,DGKD,CCNT2,GAK,CLK4,ROCK2,PNKP,IP6K2,CDK10,TRRAP,TOP1,PIP5K1A,SRPK1,CAMKK1,BRD2,CAMK2B,PTK2B,MARK2,AAK1,MAP3K2,CDK12,ILF3,HIPK1,MAP3K12,MAPKAPK5,PIP5K1C,CSNK1G1,IP6K1
GO:0050789	Regulation of biological process	183	11655	0.09	0.39	0.0007	9606.ENSP00000160382,9606.ENSP00000164024,9606.ENSP00000198767,9606.ENSP00000220849,9606.ENSP00000225916,9606.ENSP00000228606,9606.ENSP00000230122,9606.ENSP00000233078,9606.ENSP00000236877,9606.ENSP00000240185,9606.ENSP00000244007,9606.ENSP00000244020,9606.ENSP00000249363,9606.ENSP00000259021,9606.ENSP00000260953,9606.ENSP00000261250,9606.ENSP00000261537,9606.ENSP00000262189,9606.ENSP00000262304,…	ACTL6B,CELSR3,RRN3,EIF3E,KAT2A,CYP27B1,ZBTB24,DAZAP1,SLC8A2,TARDBP,PLCG1,SRSF6,LRRC4,KAT7,METTL5,C12orf4,MIB1,KMT2C,PKD1,DGCR8,ARHGEF17,DGKD,CCNT2,KAT6A,BTAF1,DOCK3,DIDO1,CPSF6,PRCC,MFHAS1,SSRP1,ANK3,JADE2,RANBP2,UBP1,TRIM11,CCSAP,CACNA1D,CELF3,ZFYVE28,FGF11,ZNF281,TRIM44,CACNG2,KMT2D,GRIK5,UBTF,PWWP2A,NEUROD2,BPTF,HCFC1,RASGRP1,SP3,GAK,ARFGAP1,CLK4,MYEF2,FAM220A,ROCK2,YME1L1,SUPT6H,RHOT2,PNKP,HN…
GO:0000381	Regulation of alternative mRNA splicing, via spliceosome	6	61	0.89	0.39	0.029	9606.ENSP00000244020,9606.ENSP00000290583,9606.ENSP00000328848,9606.ENSP00000358799,9606.ENSP00000401371,9606.ENSP00000436864	SRSF6,CELF3,RBM10,RBM15,TIA1,CELF1
GO:0031331	Positive regulation of cellular catabolic process	16	413	0.48	0.38	0.0174	9606.ENSP00000240185,9606.ENSP00000317985,9606.ENSP00000336783,9606.ENSP00000351407,9606.ENSP00000355279,9606.ENSP00000356669,9606.ENSP00000362774,9606.ENSP00000369217,9606.ENSP00000375873,9606.ENSP00000380638,9606.ENSP00000381693,9606.ENSP00000393762,9606.ENSP00000416951,9606.ENSP00000436864,9606.ENSP00000438574,9606.ENSP00000470142	TARDBP,ROCK2,TNRC6C,ARNT,CNOT7,RC3H1,RC3H2,ARIH1,ATG16L1,PTK2B,ZSWIM8,SESN1,ZC3H18,CELF1,PIAS1,UPF1
GO:0065007	Biological regulation	190	12385	0.08	0.37	0.0016	9606.ENSP00000160382,9606.ENSP00000164024,9606.ENSP00000198767,9606.ENSP00000220849,9606.ENSP00000225916,9606.ENSP00000228606,9606.ENSP00000230122,9606.ENSP00000233078,9606.ENSP00000236877,9606.ENSP00000240185,9606.ENSP00000244007,9606.ENSP00000244020,9606.ENSP00000249363,9606.ENSP00000259021,9606.ENSP00000260953,9606.ENSP00000261250,9606.ENSP00000261537,9606.ENSP00000262189,9606.ENSP00000262304,…	ACTL6B,CELSR3,RRN3,EIF3E,KAT2A,CYP27B1,ZBTB24,DAZAP1,SLC8A2,TARDBP,PLCG1,SRSF6,LRRC4,KAT7,METTL5,C12orf4,MIB1,KMT2C,PKD1,DGCR8,ARHGEF17,DGKD,CCNT2,KAT6A,BTAF1,DOCK3,DIDO1,CPSF6,PRCC,MFHAS1,SSRP1,ANK3,JADE2,RANBP2,UBP1,TRIM11,CCSAP,CACNA1D,CELF3,ZFYVE28,FGF11,ZNF281,TRIM44,CACNG2,KMT2D,GRIK5,UBTF,PWWP2A,NEUROD2,BPTF,HCFC1,RASGRP1,SP3,GAK,ARFGAP1,CLK4,MYEF2,FAM220A,ROCK2,YME1L1,SUPT6H,SLC7A8,RHOT2,…
GO:0010467	Gene expression	48	2101	0.26	0.37	0.0086	9606.ENSP00000198767,9606.ENSP00000216832,9606.ENSP00000220849,9606.ENSP00000240185,9606.ENSP00000240316,9606.ENSP00000244020,9606.ENSP00000260953,9606.ENSP00000263209,9606.ENSP00000263694,9606.ENSP00000264157,9606.ENSP00000264279,9606.ENSP00000266070,9606.ENSP00000266679,9606.ENSP00000267812,9606.ENSP00000290583,9606.ENSP00000297157,9606.ENSP00000302640,9606.ENSP00000317123,9606.ENSP00000318480,…	RRN3,PNN,EIF3E,TARDBP,COIL,SRSF6,METTL5,DGCR8,SNRNP40,CCNT2,NOP58,DIDO1,CPSF6,MFAP1,CELF3,RP9,UBTF,SNRNP200,YME1L1,SF3B2,SUPT6H,HNRNPM,RBM10,SMARCB1,CPSF7,SRSF4,SRPK1,HNRNPK,XRN2,TCOF1,SKI,PSIP1,LUC7L3,INTS10,DOT1L,RPRD1A,TFIP11,CDK12,TIA1,SRSF10,CELF1,CHERP,GTF2A1,BOP1,UPF1,SUGP2,HNRNPDL,EIF3L
GO:0043983	Histone H4-K12 acetylation	3	8	1.47	0.37	0.0424	9606.ENSP00000225916,9606.ENSP00000259021,9606.ENSP00000282605	KAT2A,KAT7,JADE2
GO:0031056	Regulation of histone modification	10	188	0.62	0.36	0.0309	9606.ENSP00000225916,9606.ENSP00000259021,9606.ENSP00000305151,9606.ENSP00000309555,9606.ENSP00000319104,9606.ENSP00000340883,9606.ENSP00000361473,9606.ENSP00000362748,9606.ENSP00000367797,9606.ENSP00000494538	KAT2A,KAT7,PWWP2A,HCFC1,SUPT6H,SMARCB1,KDM4A,TET1,SKI,CTCF
GO:0007528	Neuromuscular junction development	5	42	0.97	0.36	0.0424	9606.ENSP00000280772,9606.ENSP00000300105,9606.ENSP00000354791,9606.ENSP00000438949,9606.ENSP00000479261	ANK3,CACNG2,DCTN1,CACNB4,UNC13B
GO:0010605	Negative regulation of macromolecule metabolic process	58	2760	0.22	0.34	0.0121	9606.ENSP00000220849,9606.ENSP00000240185,9606.ENSP00000244020,9606.ENSP00000259021,9606.ENSP00000263209,9606.ENSP00000265713,9606.ENSP00000265990,9606.ENSP00000276282,9606.ENSP00000284551,9606.ENSP00000290974,9606.ENSP00000294740,9606.ENSP00000299413,9606.ENSP00000301067,9606.ENSP00000305151,9606.ENSP00000307208,9606.ENSP00000309555,9606.ENSP00000310301,9606.ENSP00000317289,9606.ENSP00000317985,…	EIF3E,TARDBP,SRSF6,KAT7,DGCR8,KAT6A,BTAF1,MFHAS1,TRIM11,ZFYVE28,ZNF281,TRIM44,KMT2D,PWWP2A,BPTF,HCFC1,SP3,FAM220A,ROCK2,SUPT6H,PNKP,RBM10,SLIT3,MTA1,TNRC6C,SMARCB1,EDC4,CUX1,ZNF148,CNOT7,RC3H1,GATAD2B,BUB3,KDM4A,TET1,RC3H2,SRSF4,KDM5C,HNRNPK,XRN2,SKI,HMG20A,DOT1L,TFIP11,TIA1,ILF3,CNBP,SRSF10,ZNF827,KDM2A,CELF1,PIAS1,FRY,UPF1,ZNF282,DDX6,CTCF,CHD8
GO:0051172	Negative regulation of nitrogen compound metabolic process	52	2403	0.23	0.34	0.0148	9606.ENSP00000220849,9606.ENSP00000240185,9606.ENSP00000244020,9606.ENSP00000259021,9606.ENSP00000265713,9606.ENSP00000265990,9606.ENSP00000276282,9606.ENSP00000284551,9606.ENSP00000290974,9606.ENSP00000294740,9606.ENSP00000299413,9606.ENSP00000305151,9606.ENSP00000307208,9606.ENSP00000309555,9606.ENSP00000310301,9606.ENSP00000317289,9606.ENSP00000317985,9606.ENSP00000319104,9606.ENSP00000323511,…	EIF3E,TARDBP,SRSF6,KAT7,KAT6A,BTAF1,MFHAS1,TRIM11,ZFYVE28,ZNF281,TRIM44,PWWP2A,BPTF,HCFC1,SP3,FAM220A,ROCK2,SUPT6H,PNKP,RBM10,MTA1,TNRC6C,SMARCB1,CUX1,ZNF148,CNOT7,RC3H1,GATAD2B,BUB3,KDM4A,TET1,RC3H2,SRSF4,KDM5C,HNRNPK,SKI,HMG20A,TFIP11,TIA1,ILF3,CNBP,SRSF10,ZNF827,KDM2A,CELF1,PIAS1,FRY,UPF1,ZNF282,DDX6,CTCF,CHD8
GO:0016573	Histone acetylation	8	128	0.69	0.33	0.0451	9606.ENSP00000160382,9606.ENSP00000225916,9606.ENSP00000259021,9606.ENSP00000265713,9606.ENSP00000282605,9606.ENSP00000309555,9606.ENSP00000352925,9606.ENSP00000361066	ACTL6B,KAT2A,KAT7,KAT6A,JADE2,HCFC1,TRRAP,NCOA3
GO:0006996	Organelle organization	68	3470	0.19	0.31	0.0195	9606.ENSP00000160382,9606.ENSP00000160827,9606.ENSP00000198767,9606.ENSP00000225916,9606.ENSP00000240185,9606.ENSP00000249363,9606.ENSP00000259021,9606.ENSP00000262189,9606.ENSP00000263674,9606.ENSP00000265713,9606.ENSP00000265990,9606.ENSP00000278412,9606.ENSP00000280772,9606.ENSP00000284617,9606.ENSP00000290246,9606.ENSP00000290583,9606.ENSP00000301067,9606.ENSP00000307208,9606.ENSP00000309555,…	ACTL6B,KIF22,RRN3,KAT2A,TARDBP,LRRC4,KAT7,KMT2C,ARHGEF17,KAT6A,BTAF1,SSRP1,ANK3,CCSAP,ELMO2,CELF3,KMT2D,BPTF,HCFC1,GAK,ROCK2,YME1L1,SUPT6H,RHOT2,MTA1,SMARCB1,VPS13B,GOLGA8A,TRRAP,TOP1,SMC3,DCTN1,CNOT7,SYNE1,RC3H1,GATAD2B,BUB3,PIP5K1A,PDE4DIP,NEURL1,RBM15,KDM4A,TET1,SRPK1,KDM5C,HMG20A,ATG16L1,TMCC1,NUMA1,BRD2,PTK2B,KDM7A,DOT1L,TFIP11,MARK2,TIA1,CHTF8,ZNF827,KDM2A,BOP1,PIP5K1C,UPF1,DDX6,UNC13B,CTCF…
GO:0006259	DNA metabolic process	23	785	0.36	0.31	0.0332	9606.ENSP00000160827,9606.ENSP00000219431,9606.ENSP00000251108,9606.ENSP00000259021,9606.ENSP00000278412,9606.ENSP00000323511,9606.ENSP00000333633,9606.ENSP00000340883,9606.ENSP00000352925,9606.ENSP00000354522,9606.ENSP00000354720,9606.ENSP00000362748,9606.ENSP00000366396,9606.ENSP00000375733,9606.ENSP00000379387,9606.ENSP00000381657,9606.ENSP00000384421,9606.ENSP00000408367,9606.ENSP00000410769,…	KIF22,MPG,CDADC1,KAT7,SSRP1,PNKP,MTA1,SMARCB1,TRRAP,TOP1,SMC3,TET1,XRN2,PGBD5,ZNF445,DOT1L,TFIP11,CHTF8,CNBP,ZNF827,KDM2A,UPF1,CTCF
GO:0009892	Negative regulation of metabolic process	60	2982	0.2	0.29	0.0272	9606.ENSP00000220849,9606.ENSP00000228606,9606.ENSP00000240185,9606.ENSP00000244020,9606.ENSP00000259021,9606.ENSP00000263209,9606.ENSP00000265713,9606.ENSP00000265990,9606.ENSP00000276282,9606.ENSP00000284551,9606.ENSP00000290974,9606.ENSP00000294740,9606.ENSP00000299413,9606.ENSP00000301067,9606.ENSP00000305151,9606.ENSP00000307208,9606.ENSP00000309555,9606.ENSP00000310301,9606.ENSP00000317289,…	EIF3E,CYP27B1,TARDBP,SRSF6,KAT7,DGCR8,KAT6A,BTAF1,MFHAS1,TRIM11,ZFYVE28,ZNF281,TRIM44,KMT2D,PWWP2A,BPTF,HCFC1,SP3,FAM220A,ROCK2,SUPT6H,PNKP,RBM10,SLIT3,MTA1,TNRC6C,SMARCB1,EDC4,CUX1,ZNF148,CNOT7,RC3H1,GATAD2B,BUB3,KDM4A,TET1,RC3H2,SRSF4,KDM5C,HNRNPK,XRN2,SKI,HMG20A,DOT1L,TFIP11,TIA1,ILF3,CNBP,SRSF10,ZNF827,KDM2A,CELF1,PIAS1,FRY,UPF1,ZNF282,DDX6,IP6K1,CTCF,CHD8
GO:0051128	Regulation of cellular component organization	50	2365	0.22	0.29	0.0332	9606.ENSP00000160382,9606.ENSP00000225916,9606.ENSP00000228606,9606.ENSP00000259021,9606.ENSP00000261537,9606.ENSP00000262304,9606.ENSP00000264057,9606.ENSP00000278412,9606.ENSP00000284617,9606.ENSP00000301218,9606.ENSP00000306754,9606.ENSP00000309555,9606.ENSP00000314499,9606.ENSP00000314615,9606.ENSP00000317985,9606.ENSP00000321971,9606.ENSP00000323511,9606.ENSP00000331103,9606.ENSP00000332164,…	ACTL6B,KAT2A,CYP27B1,KAT7,MIB1,PKD1,DGKD,SSRP1,CCSAP,GRIK5,NEUROD2,HCFC1,GAK,ARFGAP1,ROCK2,RHOT2,PNKP,IP6K2,SLIT3,CDK10,SMARCB1,CRTC1,CUX1,DCTN1,PLXNA2,BUB3,PDE4DIP,NEURL1,TET1,HNRNPK,PPP1R10,GBA2,NUMA1,CAMK2B,ZNF445,PTK2B,NEDD4L,CCNL2,TFIP11,MARK2,AAK1,ZNF827,CDC27,C2CD5,MAPKAPK5,NUMB,PARP6,UPF1,UNC13B,CTCF
GO:0043933	Protein-containing complex organization	35	1465	0.27	0.29	0.0393	9606.ENSP00000198767,9606.ENSP00000220849,9606.ENSP00000240316,9606.ENSP00000244020,9606.ENSP00000262304,9606.ENSP00000265713,9606.ENSP00000266679,9606.ENSP00000278412,9606.ENSP00000284617,9606.ENSP00000290583,9606.ENSP00000301067,9606.ENSP00000302640,9606.ENSP00000314499,9606.ENSP00000317123,9606.ENSP00000318480,9606.ENSP00000318861,9606.ENSP00000319104,9606.ENSP00000340883,9606.ENSP00000345001,…	RRN3,EIF3E,COIL,SRSF6,PKD1,KAT6A,CPSF6,SSRP1,CCSAP,CELF3,KMT2D,UBTF,GAK,SNRNP200,YME1L1,SF3B2,SUPT6H,SMARCB1,CRTC1,CPSF7,ZNF148,PDE4DIP,SRPK1,PSIP1,LUC7L3,BRD2,PTK2B,TFIP11,SRSF10,CELF1,LIN7A,GTF2A1,BOP1,UNC13B,EIF3L
GO:0031324	Negative regulation of cellular metabolic process	48	2265	0.22	0.27	0.0424	9606.ENSP00000220849,9606.ENSP00000228606,9606.ENSP00000240185,9606.ENSP00000244020,9606.ENSP00000259021,9606.ENSP00000265713,9606.ENSP00000265990,9606.ENSP00000276282,9606.ENSP00000284551,9606.ENSP00000290974,9606.ENSP00000294740,9606.ENSP00000307208,9606.ENSP00000309555,9606.ENSP00000310301,9606.ENSP00000317289,9606.ENSP00000317985,9606.ENSP00000319104,9606.ENSP00000328848,9606.ENSP00000333633,…	EIF3E,CYP27B1,TARDBP,SRSF6,KAT7,KAT6A,BTAF1,MFHAS1,TRIM11,ZFYVE28,ZNF281,BPTF,HCFC1,SP3,FAM220A,ROCK2,SUPT6H,RBM10,MTA1,TNRC6C,SMARCB1,CUX1,ZNF148,CNOT7,RC3H1,GATAD2B,KDM4A,TET1,RC3H2,SRSF4,KDM5C,HNRNPK,SKI,HMG20A,TFIP11,TIA1,ILF3,CNBP,SRSF10,ZNF827,KDM2A,CELF1,PIAS1,UPF1,ZNF282,DDX6,CTCF,CHD8
GO:0009987	Cellular process	212	14826	0.05	0.26	0.0275	9606.ENSP00000000233,9606.ENSP00000160382,9606.ENSP00000160827,9606.ENSP00000164024,9606.ENSP00000198767,9606.ENSP00000216832,9606.ENSP00000219431,9606.ENSP00000220849,9606.ENSP00000225916,9606.ENSP00000228606,9606.ENSP00000230122,9606.ENSP00000232978,9606.ENSP00000233078,9606.ENSP00000236877,9606.ENSP00000240185,9606.ENSP00000240316,9606.ENSP00000244007,9606.ENSP00000244020,9606.ENSP00000249363,…	ARF5,ACTL6B,KIF22,CELSR3,RRN3,PNN,MPG,EIF3E,KAT2A,CYP27B1,ZBTB24,NKTR,DAZAP1,SLC8A2,TARDBP,COIL,PLCG1,SRSF6,LRRC4,CDADC1,TTYH3,KAT7,METTL5,MIB1,KMT2C,PKD1,DGCR8,ARHGEF17,SNRNP40,KIF1B,DGKD,CCNT2,NOP58,KAT6A,BTAF1,DOCK3,DIDO1,CPSF6,MFAP1,PRCC,MFHAS1,SSRP1,ANK3,JADE2,RANBP2,CCSAP,CACNA1D,ELMO2,CELF3,FGF11,ZNF281,RP9,TRIM9,CACNG2,KMT2D,GRIK5,UBTF,NEUROD2,BPTF,PCMTD2,HCFC1,RASGRP1,SP3,GAK,ARFGAP1,CLK…

## Sheet: HPO
#term ID	term description	observed gene count	background gene count	strength	signal	false discovery rate	matching proteins in your network (IDs)	matching proteins in your network (labels)
HP:0000729	Autistic behavior	27	460	0.67	1.01	1.35e-06	9606.ENSP00000160382,9606.ENSP00000260953,9606.ENSP00000261250,9606.ENSP00000262189,9606.ENSP00000265713,9606.ENSP00000266037,9606.ENSP00000280772,9606.ENSP00000300105,9606.ENSP00000302640,9606.ENSP00000306754,9606.ENSP00000307208,9606.ENSP00000309555,9606.ENSP00000323511,9606.ENSP00000340883,9606.ENSP00000352463,9606.ENSP00000352925,9606.ENSP00000353401,9606.ENSP00000354720,9606.ENSP00000357644,…	ACTL6B,METTL5,C12orf4,KMT2C,KAT6A,DOCK3,ANK3,CACNG2,UBTF,NEUROD2,BPTF,HCFC1,PNKP,SMARCB1,TCF20,TRRAP,CUX1,SMC3,GATAD2B,KDM5C,QRICH1,CAMK2B,MED13,NBEA,MBD5,DDX6,CTCF
HP:0001572	Macrodontia	9	52	1.13	0.91	0.0002	9606.ENSP00000160382,9606.ENSP00000266037,9606.ENSP00000307208,9606.ENSP00000338673,9606.ENSP00000351346,9606.ENSP00000352463,9606.ENSP00000380888,9606.ENSP00000478754,9606.ENSP00000494538	ACTL6B,DOCK3,BPTF,CDK10,VPS13B,TCF20,MED13,DDX6,CTCF
HP:0000455	Broad nasal tip	15	172	0.84	0.88	8.96e-05	9606.ENSP00000160382,9606.ENSP00000260953,9606.ENSP00000265713,9606.ENSP00000266037,9606.ENSP00000307208,9606.ENSP00000309555,9606.ENSP00000338673,9606.ENSP00000340883,9606.ENSP00000352463,9606.ENSP00000357644,9606.ENSP00000365458,9606.ENSP00000378830,9606.ENSP00000380888,9606.ENSP00000478754,9606.ENSP00000494538	ACTL6B,METTL5,KAT6A,DOCK3,BPTF,HCFC1,CDK10,SMARCB1,TCF20,GATAD2B,HNRNPK,QRICH1,MED13,DDX6,CTCF
HP:0011081	Incisor macrodontia	8	44	1.16	0.87	0.00034	9606.ENSP00000160382,9606.ENSP00000266037,9606.ENSP00000307208,9606.ENSP00000351346,9606.ENSP00000352463,9606.ENSP00000380888,9606.ENSP00000478754,9606.ENSP00000494538	ACTL6B,DOCK3,BPTF,VPS13B,TCF20,MED13,DDX6,CTCF
HP:0000219	Thin upper lip vermilion	18	269	0.72	0.81	0.0001	9606.ENSP00000160382,9606.ENSP00000260953,9606.ENSP00000265713,9606.ENSP00000266037,9606.ENSP00000307208,9606.ENSP00000309555,9606.ENSP00000338673,9606.ENSP00000340883,9606.ENSP00000352463,9606.ENSP00000352925,9606.ENSP00000354720,9606.ENSP00000357644,9606.ENSP00000364550,9606.ENSP00000378830,9606.ENSP00000380888,9606.ENSP00000386049,9606.ENSP00000478754,9606.ENSP00000494538	ACTL6B,METTL5,KAT6A,DOCK3,BPTF,HCFC1,CDK10,SMARCB1,TCF20,TRRAP,SMC3,GATAD2B,KDM5C,QRICH1,MED13,MBD5,DDX6,CTCF
HP:0001212	Prominent fingertip pads	8	53	1.08	0.78	0.00073	9606.ENSP00000160382,9606.ENSP00000266037,9606.ENSP00000301067,9606.ENSP00000307208,9606.ENSP00000352463,9606.ENSP00000380888,9606.ENSP00000478754,9606.ENSP00000494538	ACTL6B,DOCK3,KMT2D,BPTF,TCF20,MED13,DDX6,CTCF
HP:0010863	Receptive language delay	7	39	1.15	0.77	0.00092	9606.ENSP00000160382,9606.ENSP00000262189,9606.ENSP00000266037,9606.ENSP00000307208,9606.ENSP00000352463,9606.ENSP00000380888,9606.ENSP00000478754	ACTL6B,KMT2C,DOCK3,BPTF,TCF20,MED13,DDX6
HP:0000436	Abnormal nasal tip morphology	19	327	0.66	0.74	0.0002	9606.ENSP00000160382,9606.ENSP00000260953,9606.ENSP00000265713,9606.ENSP00000266037,9606.ENSP00000301067,9606.ENSP00000307208,9606.ENSP00000309555,9606.ENSP00000338673,9606.ENSP00000340883,9606.ENSP00000352463,9606.ENSP00000352925,9606.ENSP00000354720,9606.ENSP00000357644,9606.ENSP00000365458,9606.ENSP00000378830,9606.ENSP00000380888,9606.ENSP00000386049,9606.ENSP00000478754,9606.ENSP00000494538	ACTL6B,METTL5,KAT6A,DOCK3,KMT2D,BPTF,HCFC1,CDK10,SMARCB1,TCF20,TRRAP,SMC3,GATAD2B,HNRNPK,QRICH1,MED13,MBD5,DDX6,CTCF
HP:0000233	Thin vermilion border	19	338	0.65	0.72	0.00024	9606.ENSP00000160382,9606.ENSP00000260953,9606.ENSP00000265713,9606.ENSP00000266037,9606.ENSP00000307208,9606.ENSP00000309555,9606.ENSP00000321259,9606.ENSP00000338673,9606.ENSP00000340883,9606.ENSP00000352463,9606.ENSP00000352925,9606.ENSP00000354720,9606.ENSP00000357644,9606.ENSP00000364550,9606.ENSP00000378830,9606.ENSP00000380888,9606.ENSP00000386049,9606.ENSP00000478754,9606.ENSP00000494538	ACTL6B,METTL5,KAT6A,DOCK3,BPTF,HCFC1,TALDO1,CDK10,SMARCB1,TCF20,TRRAP,SMC3,GATAD2B,KDM5C,QRICH1,MED13,MBD5,DDX6,CTCF
HP:0000319	Smooth philtrum	12	144	0.82	0.72	0.00067	9606.ENSP00000160382,9606.ENSP00000266037,9606.ENSP00000307208,9606.ENSP00000338673,9606.ENSP00000352463,9606.ENSP00000352925,9606.ENSP00000353863,9606.ENSP00000354720,9606.ENSP00000364550,9606.ENSP00000378830,9606.ENSP00000380888,9606.ENSP00000478754	ACTL6B,DOCK3,BPTF,CDK10,TCF20,TRRAP,ZNF148,SMC3,KDM5C,QRICH1,MED13,DDX6
HP:0001852	Sandal gap	10	101	0.89	0.72	0.00087	9606.ENSP00000160382,9606.ENSP00000265713,9606.ENSP00000266037,9606.ENSP00000307208,9606.ENSP00000351346,9606.ENSP00000352463,9606.ENSP00000380888,9606.ENSP00000386049,9606.ENSP00000478754,9606.ENSP00000494538	ACTL6B,KAT6A,DOCK3,BPTF,VPS13B,TCF20,MED13,MBD5,DDX6,CTCF
HP:0006919	Abnormal aggressive, impulsive or violent behavior	18	313	0.66	0.71	0.00033	9606.ENSP00000260953,9606.ENSP00000261250,9606.ENSP00000262189,9606.ENSP00000280772,9606.ENSP00000300105,9606.ENSP00000302640,9606.ENSP00000306754,9606.ENSP00000323511,9606.ENSP00000340883,9606.ENSP00000352463,9606.ENSP00000353401,9606.ENSP00000357644,9606.ENSP00000364550,9606.ENSP00000368007,9606.ENSP00000379098,9606.ENSP00000383295,9606.ENSP00000386049,9606.ENSP00000438949	METTL5,C12orf4,KMT2C,ANK3,CACNG2,UBTF,NEUROD2,PNKP,SMARCB1,TCF20,CUX1,GATAD2B,KDM5C,TMEM240,CAMK2B,NBEA,MBD5,CACNB4
HP:0002360	Sleep disturbance	21	432	0.58	0.67	0.00036	9606.ENSP00000160382,9606.ENSP00000261250,9606.ENSP00000265713,9606.ENSP00000266037,9606.ENSP00000280772,9606.ENSP00000300105,9606.ENSP00000306754,9606.ENSP00000307208,9606.ENSP00000323511,9606.ENSP00000340883,9606.ENSP00000352463,9606.ENSP00000353401,9606.ENSP00000354720,9606.ENSP00000354791,9606.ENSP00000357644,9606.ENSP00000367797,9606.ENSP00000379098,9606.ENSP00000380888,9606.ENSP00000386049,…	ACTL6B,C12orf4,KAT6A,DOCK3,ANK3,CACNG2,NEUROD2,BPTF,PNKP,SMARCB1,TCF20,CUX1,SMC3,DCTN1,GATAD2B,SKI,CAMK2B,MED13,MBD5,DDX6,CTCF
HP:0040018	Clinodactyly of hallux	6	32	1.17	0.65	0.003	9606.ENSP00000160382,9606.ENSP00000266037,9606.ENSP00000307208,9606.ENSP00000352463,9606.ENSP00000380888,9606.ENSP00000478754	ACTL6B,DOCK3,BPTF,TCF20,MED13,DDX6
HP:0011339	Abnormality of upper lip vermillion	19	373	0.6	0.64	0.00063	9606.ENSP00000160382,9606.ENSP00000260953,9606.ENSP00000265713,9606.ENSP00000266037,9606.ENSP00000307208,9606.ENSP00000309555,9606.ENSP00000338673,9606.ENSP00000340883,9606.ENSP00000352463,9606.ENSP00000352925,9606.ENSP00000354720,9606.ENSP00000357644,9606.ENSP00000364550,9606.ENSP00000365458,9606.ENSP00000378830,9606.ENSP00000380888,9606.ENSP00000386049,9606.ENSP00000478754,9606.ENSP00000494538	ACTL6B,METTL5,KAT6A,DOCK3,BPTF,HCFC1,CDK10,SMARCB1,TCF20,TRRAP,SMC3,GATAD2B,KDM5C,HNRNPK,QRICH1,MED13,MBD5,DDX6,CTCF
HP:0030276	Obsolete Small scrotum	6	34	1.14	0.64	0.0032	9606.ENSP00000160382,9606.ENSP00000266037,9606.ENSP00000307208,9606.ENSP00000352463,9606.ENSP00000380888,9606.ENSP00000478754	ACTL6B,DOCK3,BPTF,TCF20,MED13,DDX6
HP:0033142	Long nasal bridge	6	35	1.13	0.64	0.0033	9606.ENSP00000160382,9606.ENSP00000266037,9606.ENSP00000307208,9606.ENSP00000352463,9606.ENSP00000380888,9606.ENSP00000478754	ACTL6B,DOCK3,BPTF,TCF20,MED13,DDX6
HP:0001679	Abnormal aortic morphology	16	292	0.64	0.63	0.001	9606.ENSP00000160382,9606.ENSP00000262304,9606.ENSP00000266037,9606.ENSP00000301067,9606.ENSP00000307208,9606.ENSP00000321259,9606.ENSP00000352463,9606.ENSP00000352925,9606.ENSP00000353863,9606.ENSP00000357858,9606.ENSP00000365458,9606.ENSP00000367797,9606.ENSP00000380888,9606.ENSP00000383199,9606.ENSP00000478754,9606.ENSP00000494538	ACTL6B,PKD1,DOCK3,KMT2D,BPTF,TALDO1,TCF20,TRRAP,ZNF148,BUB3,HNRNPK,SKI,MED13,NEDD4L,DDX6,CTCF
HP:0006009	Broad phalanx	11	140	0.79	0.63	0.0017	9606.ENSP00000160382,9606.ENSP00000160827,9606.ENSP00000266037,9606.ENSP00000306754,9606.ENSP00000307208,9606.ENSP00000323511,9606.ENSP00000352463,9606.ENSP00000357644,9606.ENSP00000380888,9606.ENSP00000478754,9606.ENSP00000494538	ACTL6B,KIF22,DOCK3,NEUROD2,BPTF,PNKP,TCF20,GATAD2B,MED13,DDX6,CTCF
HP:0031629	Impaired tandem gait	6	36	1.12	0.63	0.0033	9606.ENSP00000160382,9606.ENSP00000266037,9606.ENSP00000307208,9606.ENSP00000352463,9606.ENSP00000380888,9606.ENSP00000478754	ACTL6B,DOCK3,BPTF,TCF20,MED13,DDX6
HP:0200055	Small hand	10	116	0.83	0.62	0.0022	9606.ENSP00000160382,9606.ENSP00000266037,9606.ENSP00000301067,9606.ENSP00000307208,9606.ENSP00000338673,9606.ENSP00000352463,9606.ENSP00000354720,9606.ENSP00000380888,9606.ENSP00000386049,9606.ENSP00000478754	ACTL6B,DOCK3,KMT2D,BPTF,CDK10,TCF20,SMC3,MED13,MBD5,DDX6
HP:0010109	Short hallux	7	54	1.01	0.62	0.0033	9606.ENSP00000160382,9606.ENSP00000265713,9606.ENSP00000266037,9606.ENSP00000307208,9606.ENSP00000352463,9606.ENSP00000380888,9606.ENSP00000478754	ACTL6B,KAT6A,DOCK3,BPTF,TCF20,MED13,DDX6
HP:0001085	Papilledema	7	58	0.98	0.61	0.0036	9606.ENSP00000160382,9606.ENSP00000266037,9606.ENSP00000307208,9606.ENSP00000340883,9606.ENSP00000352463,9606.ENSP00000380888,9606.ENSP00000478754	ACTL6B,DOCK3,BPTF,SMARCB1,TCF20,MED13,DDX6
HP:0000448	Prominent nose	9	99	0.86	0.6	0.0032	9606.ENSP00000160382,9606.ENSP00000260953,9606.ENSP00000266037,9606.ENSP00000307208,9606.ENSP00000352463,9606.ENSP00000378830,9606.ENSP00000380888,9606.ENSP00000386049,9606.ENSP00000478754	ACTL6B,METTL5,DOCK3,BPTF,TCF20,QRICH1,MED13,MBD5,DDX6
HP:0006913	Frontal cortical atrophy	6	40	1.07	0.6	0.0043	9606.ENSP00000160382,9606.ENSP00000266037,9606.ENSP00000307208,9606.ENSP00000352463,9606.ENSP00000380888,9606.ENSP00000478754	ACTL6B,DOCK3,BPTF,TCF20,MED13,DDX6
HP:0001211	Abnormal fingertip morphology	9	100	0.85	0.59	0.0032	9606.ENSP00000160382,9606.ENSP00000266037,9606.ENSP00000301067,9606.ENSP00000307208,9606.ENSP00000310244,9606.ENSP00000352463,9606.ENSP00000380888,9606.ENSP00000478754,9606.ENSP00000494538	ACTL6B,DOCK3,KMT2D,BPTF,RASGRP1,TCF20,MED13,DDX6,CTCF
HP:0000676	Abnormality of the incisor	9	104	0.83	0.59	0.0033	9606.ENSP00000160382,9606.ENSP00000266037,9606.ENSP00000307208,9606.ENSP00000351346,9606.ENSP00000352463,9606.ENSP00000357644,9606.ENSP00000380888,9606.ENSP00000478754,9606.ENSP00000494538	ACTL6B,DOCK3,BPTF,VPS13B,TCF20,GATAD2B,MED13,DDX6,CTCF
HP:0002236	Frontal upsweep of hair	6	41	1.06	0.59	0.0048	9606.ENSP00000160382,9606.ENSP00000266037,9606.ENSP00000307208,9606.ENSP00000352463,9606.ENSP00000380888,9606.ENSP00000478754	ACTL6B,DOCK3,BPTF,TCF20,MED13,DDX6
HP:0004927	Pulmonary artery dilatation	6	41	1.06	0.59	0.0048	9606.ENSP00000160382,9606.ENSP00000266037,9606.ENSP00000307208,9606.ENSP00000352463,9606.ENSP00000380888,9606.ENSP00000478754	ACTL6B,DOCK3,BPTF,TCF20,MED13,DDX6
HP:0002553	Highly arched eyebrow	12	179	0.72	0.58	0.0027	9606.ENSP00000160382,9606.ENSP00000265713,9606.ENSP00000266037,9606.ENSP00000301067,9606.ENSP00000307208,9606.ENSP00000352463,9606.ENSP00000352925,9606.ENSP00000354720,9606.ENSP00000380888,9606.ENSP00000386049,9606.ENSP00000478754,9606.ENSP00000494538	ACTL6B,KAT6A,DOCK3,KMT2D,BPTF,TCF20,TRRAP,SMC3,MED13,MBD5,DDX6,CTCF
HP:0034398	Toe deformity	10	127	0.79	0.58	0.0032	9606.ENSP00000160382,9606.ENSP00000263934,9606.ENSP00000265713,9606.ENSP00000266037,9606.ENSP00000307208,9606.ENSP00000352463,9606.ENSP00000365458,9606.ENSP00000380888,9606.ENSP00000439625,9606.ENSP00000478754	ACTL6B,KIF1B,KAT6A,DOCK3,BPTF,TCF20,HNRNPK,MED13,PLEKHG5,DDX6
HP:0000826	Precocious puberty	10	130	0.78	0.58	0.0033	9606.ENSP00000160382,9606.ENSP00000262189,9606.ENSP00000266037,9606.ENSP00000301067,9606.ENSP00000306754,9606.ENSP00000307208,9606.ENSP00000323511,9606.ENSP00000352463,9606.ENSP00000380888,9606.ENSP00000478754	ACTL6B,KMT2C,DOCK3,KMT2D,NEUROD2,BPTF,PNKP,TCF20,MED13,DDX6
HP:0001500	Broad finger	10	130	0.78	0.58	0.0033	9606.ENSP00000160382,9606.ENSP00000160827,9606.ENSP00000266037,9606.ENSP00000306754,9606.ENSP00000307208,9606.ENSP00000323511,9606.ENSP00000352463,9606.ENSP00000357644,9606.ENSP00000380888,9606.ENSP00000478754	ACTL6B,KIF22,DOCK3,NEUROD2,BPTF,PNKP,TCF20,GATAD2B,MED13,DDX6
HP:0010938	Abnormal external nose morphology	29	816	0.45	0.57	0.00073	9606.ENSP00000160382,9606.ENSP00000230122,9606.ENSP00000260953,9606.ENSP00000265713,9606.ENSP00000266037,9606.ENSP00000297157,9606.ENSP00000301067,9606.ENSP00000306754,9606.ENSP00000307208,9606.ENSP00000309555,9606.ENSP00000317123,9606.ENSP00000323511,9606.ENSP00000328848,9606.ENSP00000338673,9606.ENSP00000340883,9606.ENSP00000351346,9606.ENSP00000352463,9606.ENSP00000352925,9606.ENSP00000353863,…	ACTL6B,ZBTB24,METTL5,KAT6A,DOCK3,RP9,KMT2D,NEUROD2,BPTF,HCFC1,SNRNP200,PNKP,RBM10,CDK10,SMARCB1,VPS13B,TCF20,TRRAP,ZNF148,SMC3,GATAD2B,BUB3,HNRNPK,SKI,QRICH1,MED13,MBD5,DDX6,CTCF
HP:0002121	Generalized non-motor (absence) seizure	11	155	0.75	0.57	0.0031	9606.ENSP00000300105,9606.ENSP00000306754,9606.ENSP00000309555,9606.ENSP00000323511,9606.ENSP00000353401,9606.ENSP00000357644,9606.ENSP00000365458,9606.ENSP00000379098,9606.ENSP00000383295,9606.ENSP00000386049,9606.ENSP00000438949	CACNG2,NEUROD2,HCFC1,PNKP,CUX1,GATAD2B,HNRNPK,CAMK2B,NBEA,MBD5,CACNB4
HP:0004942	Aortic aneurysm	10	135	0.77	0.57	0.0035	9606.ENSP00000160382,9606.ENSP00000262304,9606.ENSP00000266037,9606.ENSP00000307208,9606.ENSP00000352463,9606.ENSP00000365458,9606.ENSP00000367797,9606.ENSP00000380888,9606.ENSP00000383199,9606.ENSP00000478754	ACTL6B,PKD1,DOCK3,BPTF,TCF20,HNRNPK,SKI,MED13,NEDD4L,DDX6
EFO:0004339	Body height	56	2091	0.32	0.56	0.0002	9606.ENSP00000223145,9606.ENSP00000230122,9606.ENSP00000235307,9606.ENSP00000244007,9606.ENSP00000262304,9606.ENSP00000263209,9606.ENSP00000263934,9606.ENSP00000266037,9606.ENSP00000271526,9606.ENSP00000280772,9606.ENSP00000282605,9606.ENSP00000288139,9606.ENSP00000307208,9606.ENSP00000310301,9606.ENSP00000317985,9606.ENSP00000331103,9606.ENSP00000332164,9606.ENSP00000332737,9606.ENSP00000336127,…	GLCCI1,ZBTB24,C1orf21,PLCG1,PKD1,DGCR8,KIF1B,DOCK3,PRCC,ANK3,JADE2,CACNA1D,BPTF,SP3,ROCK2,IP6K2,SLIT3,UNC5A,TTC7B,ZNF532,CDK10,CRTC1,VPS13B,ARNT,CUX1,TOP1,SYNE1,RC3H1,GATAD2B,PDE4DIP,RLF,TET1,ZNF76,PRRC2A,HNRNPK,SKI,ARIH1,TMCC1,PTK2B,DOT1L,NBEA,MBD5,AAK1,MAP3K2,SESN1,TIA1,ILF3,ZNF827,KDM2A,CELF1,FRY,SLC35E1,ANAPC16,DDX6,CHD8,AP3D1
HP:0011146	Dialeptic seizure	12	186	0.71	0.56	0.0031	9606.ENSP00000288139,9606.ENSP00000300105,9606.ENSP00000306754,9606.ENSP00000309555,9606.ENSP00000323511,9606.ENSP00000353401,9606.ENSP00000357644,9606.ENSP00000365458,9606.ENSP00000379098,9606.ENSP00000383295,9606.ENSP00000386049,9606.ENSP00000438949	CACNA1D,CACNG2,NEUROD2,HCFC1,PNKP,CUX1,GATAD2B,HNRNPK,CAMK2B,NBEA,MBD5,CACNB4
HP:0000154	Wide mouth	11	163	0.73	0.56	0.0033	9606.ENSP00000160382,9606.ENSP00000265713,9606.ENSP00000321259,9606.ENSP00000340883,9606.ENSP00000352925,9606.ENSP00000353863,9606.ENSP00000357644,9606.ENSP00000367028,9606.ENSP00000378830,9606.ENSP00000380888,9606.ENSP00000386049	ACTL6B,KAT6A,TALDO1,SMARCB1,TRRAP,ZNF148,GATAD2B,TCOF1,QRICH1,MED13,MBD5
HP:0033259	Non-motor seizure	11	166	0.72	0.56	0.0035	9606.ENSP00000300105,9606.ENSP00000306754,9606.ENSP00000309555,9606.ENSP00000323511,9606.ENSP00000353401,9606.ENSP00000357644,9606.ENSP00000365458,9606.ENSP00000379098,9606.ENSP00000383295,9606.ENSP00000386049,9606.ENSP00000438949	CACNG2,NEUROD2,HCFC1,PNKP,CUX1,GATAD2B,HNRNPK,CAMK2B,NBEA,MBD5,CACNB4
HP:0000957	Cafe-au-lait spot	10	138	0.76	0.56	0.0038	9606.ENSP00000160382,9606.ENSP00000263934,9606.ENSP00000266037,9606.ENSP00000301067,9606.ENSP00000307208,9606.ENSP00000352463,9606.ENSP00000357858,9606.ENSP00000364550,9606.ENSP00000380888,9606.ENSP00000478754	ACTL6B,KIF1B,DOCK3,KMT2D,BPTF,TCF20,BUB3,KDM5C,MED13,DDX6
HP:0025269	Panic attack	7	64	0.94	0.56	0.0054	9606.ENSP00000160382,9606.ENSP00000263934,9606.ENSP00000266037,9606.ENSP00000307208,9606.ENSP00000352463,9606.ENSP00000380888,9606.ENSP00000478754	ACTL6B,KIF1B,DOCK3,BPTF,TCF20,MED13,DDX6
HP:0009921	Duane anomaly	6	45	1.02	0.55	0.007	9606.ENSP00000160382,9606.ENSP00000266037,9606.ENSP00000307208,9606.ENSP00000352463,9606.ENSP00000380888,9606.ENSP00000478754	ACTL6B,DOCK3,BPTF,TCF20,MED13,DDX6
HP:0025068	Incomitant strabismus	6	45	1.02	0.55	0.007	9606.ENSP00000160382,9606.ENSP00000266037,9606.ENSP00000307208,9606.ENSP00000352463,9606.ENSP00000380888,9606.ENSP00000478754	ACTL6B,DOCK3,BPTF,TCF20,MED13,DDX6
HP:0006934	Congenital nystagmus	6	46	1.01	0.54	0.0075	9606.ENSP00000160382,9606.ENSP00000266037,9606.ENSP00000307208,9606.ENSP00000352463,9606.ENSP00000380888,9606.ENSP00000478754	ACTL6B,DOCK3,BPTF,TCF20,MED13,DDX6
HP:0002167	Neurological speech impairment	40	1354	0.37	0.53	0.00067	9606.ENSP00000160382,9606.ENSP00000240185,9606.ENSP00000260953,9606.ENSP00000261250,9606.ENSP00000262189,9606.ENSP00000263934,9606.ENSP00000265713,9606.ENSP00000266037,9606.ENSP00000280772,9606.ENSP00000300105,9606.ENSP00000302640,9606.ENSP00000307208,9606.ENSP00000309555,9606.ENSP00000323511,9606.ENSP00000338673,9606.ENSP00000340883,9606.ENSP00000351346,9606.ENSP00000352463,9606.ENSP00000352925,…	ACTL6B,TARDBP,METTL5,C12orf4,KMT2C,KIF1B,KAT6A,DOCK3,ANK3,CACNG2,UBTF,BPTF,HCFC1,PNKP,CDK10,SMARCB1,VPS13B,TCF20,TRRAP,CUX1,ZNF148,SMC3,DCTN1,SYNE1,GATAD2B,KDM5C,HNRNPK,TCOF1,GBA2,TMEM240,QRICH1,CAMK2B,MED13,NEDD4L,NBEA,MBD5,TIA1,CACNB4,DDX6,CTCF
HP:0011337	Abnormality of mouth size	16	337	0.57	0.53	0.0032	9606.ENSP00000160382,9606.ENSP00000265713,9606.ENSP00000266037,9606.ENSP00000307208,9606.ENSP00000321259,9606.ENSP00000340883,9606.ENSP00000352463,9606.ENSP00000352925,9606.ENSP00000353863,9606.ENSP00000357644,9606.ENSP00000367028,9606.ENSP00000378830,9606.ENSP00000380888,9606.ENSP00000386049,9606.ENSP00000478754,9606.ENSP00000494538	ACTL6B,KAT6A,DOCK3,BPTF,TALDO1,SMARCB1,TCF20,TRRAP,ZNF148,GATAD2B,TCOF1,QRICH1,MED13,MBD5,DDX6,CTCF
HP:0010721	Abnormal hair whorl	6	47	1	0.53	0.008	9606.ENSP00000160382,9606.ENSP00000266037,9606.ENSP00000307208,9606.ENSP00000352463,9606.ENSP00000380888,9606.ENSP00000478754	ACTL6B,DOCK3,BPTF,TCF20,MED13,DDX6
HP:0011229	Broad eyebrow	6	47	1	0.53	0.008	9606.ENSP00000160382,9606.ENSP00000266037,9606.ENSP00000307208,9606.ENSP00000352463,9606.ENSP00000380888,9606.ENSP00000478754	ACTL6B,DOCK3,BPTF,TCF20,MED13,DDX6
HP:0030962	Abnormal morphology of the great vessels	22	571	0.48	0.5	0.0029	9606.ENSP00000160382,9606.ENSP00000262304,9606.ENSP00000265713,9606.ENSP00000266037,9606.ENSP00000301067,9606.ENSP00000307208,9606.ENSP00000321259,9606.ENSP00000328848,9606.ENSP00000340883,9606.ENSP00000352463,9606.ENSP00000352925,9606.ENSP00000353863,9606.ENSP00000354720,9606.ENSP00000357858,9606.ENSP00000365458,9606.ENSP00000367028,9606.ENSP00000367797,9606.ENSP00000378830,9606.ENSP00000380888,…	ACTL6B,PKD1,KAT6A,DOCK3,KMT2D,BPTF,TALDO1,RBM10,SMARCB1,TCF20,TRRAP,ZNF148,SMC3,BUB3,HNRNPK,TCOF1,SKI,QRICH1,MED13,NEDD4L,DDX6,CTCF
HP:0010051	Deviation of the hallux	8	98	0.81	0.5	0.0085	9606.ENSP00000160382,9606.ENSP00000265713,9606.ENSP00000266037,9606.ENSP00000307208,9606.ENSP00000332164,9606.ENSP00000352463,9606.ENSP00000380888,9606.ENSP00000478754	ACTL6B,KAT6A,DOCK3,BPTF,SLIT3,TCF20,MED13,DDX6
HP:0001863	Toe clinodactyly	7	73	0.88	0.5	0.0091	9606.ENSP00000160382,9606.ENSP00000266037,9606.ENSP00000307208,9606.ENSP00000309555,9606.ENSP00000352463,9606.ENSP00000380888,9606.ENSP00000478754	ACTL6B,DOCK3,BPTF,HCFC1,TCF20,MED13,DDX6
HP:0200021	Down-sloping shoulders	6	52	0.96	0.5	0.0108	9606.ENSP00000160382,9606.ENSP00000266037,9606.ENSP00000307208,9606.ENSP00000352463,9606.ENSP00000380888,9606.ENSP00000478754	ACTL6B,DOCK3,BPTF,TCF20,MED13,DDX6
HP:0011004	Abnormal systemic arterial morphology	17	398	0.53	0.49	0.0043	9606.ENSP00000160382,9606.ENSP00000262304,9606.ENSP00000263934,9606.ENSP00000266037,9606.ENSP00000301067,9606.ENSP00000307208,9606.ENSP00000321259,9606.ENSP00000352463,9606.ENSP00000352925,9606.ENSP00000353863,9606.ENSP00000357858,9606.ENSP00000365458,9606.ENSP00000367797,9606.ENSP00000380888,9606.ENSP00000383199,9606.ENSP00000478754,9606.ENSP00000494538	ACTL6B,PKD1,KIF1B,DOCK3,KMT2D,BPTF,TALDO1,TCF20,TRRAP,ZNF148,BUB3,HNRNPK,SKI,MED13,NEDD4L,DDX6,CTCF
HP:0011098	Speech apraxia	6	53	0.95	0.49	0.0114	9606.ENSP00000160382,9606.ENSP00000266037,9606.ENSP00000307208,9606.ENSP00000352463,9606.ENSP00000380888,9606.ENSP00000478754	ACTL6B,DOCK3,BPTF,TCF20,MED13,DDX6
HP:0000539	Abnormality of refraction	28	888	0.4	0.47	0.0033	9606.ENSP00000160382,9606.ENSP00000262189,9606.ENSP00000265713,9606.ENSP00000266037,9606.ENSP00000280772,9606.ENSP00000288139,9606.ENSP00000306754,9606.ENSP00000307208,9606.ENSP00000328848,9606.ENSP00000340883,9606.ENSP00000351346,9606.ENSP00000352463,9606.ENSP00000353863,9606.ENSP00000354720,9606.ENSP00000354791,9606.ENSP00000356224,9606.ENSP00000357644,9606.ENSP00000364550,9606.ENSP00000365458,…	ACTL6B,KMT2C,KAT6A,DOCK3,ANK3,CACNA1D,NEUROD2,BPTF,RBM10,SMARCB1,VPS13B,TCF20,ZNF148,SMC3,DCTN1,SYNE1,GATAD2B,KDM5C,HNRNPK,SKI,MED13,NBEA,MBD5,CDK12,GRAMD1B,FRY,DDX6,CTCF
HP:0001273	Abnormal corpus callosum morphology	26	784	0.42	0.47	0.0033	9606.ENSP00000160382,9606.ENSP00000260953,9606.ENSP00000261250,9606.ENSP00000262189,9606.ENSP00000266037,9606.ENSP00000300105,9606.ENSP00000302640,9606.ENSP00000306754,9606.ENSP00000307208,9606.ENSP00000323511,9606.ENSP00000328848,9606.ENSP00000338673,9606.ENSP00000340883,9606.ENSP00000351346,9606.ENSP00000352463,9606.ENSP00000352925,9606.ENSP00000353401,9606.ENSP00000353863,9606.ENSP00000357858,…	ACTL6B,METTL5,C12orf4,KMT2C,DOCK3,CACNG2,UBTF,NEUROD2,BPTF,PNKP,RBM10,CDK10,SMARCB1,VPS13B,TCF20,TRRAP,CUX1,ZNF148,BUB3,HNRNPK,GBA2,CAMK2B,MED13,NEDD4L,MBD5,DDX6
HP:0000288	Abnormality of the philtrum	20	535	0.47	0.47	0.0047	9606.ENSP00000160382,9606.ENSP00000260953,9606.ENSP00000265713,9606.ENSP00000266037,9606.ENSP00000307208,9606.ENSP00000309555,9606.ENSP00000321259,9606.ENSP00000338673,9606.ENSP00000340883,9606.ENSP00000351346,9606.ENSP00000352463,9606.ENSP00000352925,9606.ENSP00000353863,9606.ENSP00000354720,9606.ENSP00000357644,9606.ENSP00000364550,9606.ENSP00000378830,9606.ENSP00000380888,9606.ENSP00000478754,…	ACTL6B,METTL5,KAT6A,DOCK3,BPTF,HCFC1,TALDO1,CDK10,SMARCB1,VPS13B,TCF20,TRRAP,ZNF148,SMC3,GATAD2B,KDM5C,QRICH1,MED13,DDX6,CTCF
EFO:0004324	Body weights and measures	86	4122	0.22	0.46	0.00067	9606.ENSP00000164024,9606.ENSP00000223145,9606.ENSP00000230122,9606.ENSP00000235307,9606.ENSP00000244007,9606.ENSP00000251108,9606.ENSP00000262304,9606.ENSP00000263209,9606.ENSP00000263934,9606.ENSP00000266037,9606.ENSP00000271526,9606.ENSP00000276282,9606.ENSP00000280772,9606.ENSP00000282605,9606.ENSP00000283629,9606.ENSP00000284551,9606.ENSP00000288139,9606.ENSP00000298355,9606.ENSP00000300105,…	CELSR3,GLCCI1,ZBTB24,C1orf21,PLCG1,CDADC1,PKD1,DGCR8,KIF1B,DOCK3,PRCC,MFHAS1,ANK3,JADE2,UBP1,TRIM11,CACNA1D,TRIM9,CACNG2,UBTF,BPTF,SP3,GAK,ROCK2,SF3B2,RHOT2,VIPR1,IP6K2,SLIT3,UNC5A,TTC7B,TNRC6C,ZNF532,CDK10,CRTC1,VPS13B,ARNT,TCF20,CUX1,ZNF148,TOP1,SYNE1,RC3H1,GATAD2B,PDE4DIP,RLF,TET1,ZNF76,PBX2,PRRC2A,HNRNPK,PPP1R10,XRN2,SKI,ARIH1,TMCC1,QRICH1,CAMK2B,PTK2B,DOT1L,NEDD4L,NBEA,R3HDM2,MBD5,AAK1,MAP3K…
HP:0000252	Microcephaly	32	1080	0.37	0.46	0.0032	9606.ENSP00000160382,9606.ENSP00000260953,9606.ENSP00000261250,9606.ENSP00000262189,9606.ENSP00000265713,9606.ENSP00000266037,9606.ENSP00000300105,9606.ENSP00000301067,9606.ENSP00000302640,9606.ENSP00000306754,9606.ENSP00000307208,9606.ENSP00000309555,9606.ENSP00000323511,9606.ENSP00000338673,9606.ENSP00000340883,9606.ENSP00000351346,9606.ENSP00000352463,9606.ENSP00000352925,9606.ENSP00000353401,…	ACTL6B,METTL5,C12orf4,KMT2C,KAT6A,DOCK3,CACNG2,KMT2D,UBTF,NEUROD2,BPTF,HCFC1,PNKP,CDK10,SMARCB1,VPS13B,TCF20,TRRAP,CUX1,ZNF148,SMC3,BUB3,KDM5C,HNRNPK,SKI,QRICH1,CAMK2B,MED13,NBEA,MBD5,DDX6,CTCF
HP:0100851	Abnormal emotion/affect behavior	21	586	0.45	0.46	0.0051	9606.ENSP00000228606,9606.ENSP00000240185,9606.ENSP00000260953,9606.ENSP00000261250,9606.ENSP00000262189,9606.ENSP00000280772,9606.ENSP00000300105,9606.ENSP00000302640,9606.ENSP00000306754,9606.ENSP00000323511,9606.ENSP00000340883,9606.ENSP00000352463,9606.ENSP00000353401,9606.ENSP00000354791,9606.ENSP00000357644,9606.ENSP00000364550,9606.ENSP00000368007,9606.ENSP00000379098,9606.ENSP00000383295,…	CYP27B1,TARDBP,METTL5,C12orf4,KMT2C,ANK3,CACNG2,UBTF,NEUROD2,PNKP,SMARCB1,TCF20,CUX1,DCTN1,GATAD2B,KDM5C,TMEM240,CAMK2B,NBEA,MBD5,CACNB4
HP:0000405	Conductive hearing impairment	15	339	0.54	0.46	0.0073	9606.ENSP00000160382,9606.ENSP00000263934,9606.ENSP00000266037,9606.ENSP00000290246,9606.ENSP00000297157,9606.ENSP00000301067,9606.ENSP00000307208,9606.ENSP00000317123,9606.ENSP00000352463,9606.ENSP00000354720,9606.ENSP00000365458,9606.ENSP00000367028,9606.ENSP00000367797,9606.ENSP00000380888,9606.ENSP00000478754	ACTL6B,KIF1B,DOCK3,ELMO2,RP9,KMT2D,BPTF,SNRNP200,TCF20,SMC3,HNRNPK,TCOF1,SKI,MED13,DDX6
HP:0006482	Abnormality of dental morphology	12	229	0.62	0.46	0.0085	9606.ENSP00000160382,9606.ENSP00000266037,9606.ENSP00000301067,9606.ENSP00000307208,9606.ENSP00000338673,9606.ENSP00000351346,9606.ENSP00000352463,9606.ENSP00000354720,9606.ENSP00000367028,9606.ENSP00000380888,9606.ENSP00000478754,9606.ENSP00000494538	ACTL6B,DOCK3,KMT2D,BPTF,CDK10,VPS13B,TCF20,SMC3,TCOF1,MED13,DDX6,CTCF
HP:0000718	Aggressive behavior	11	200	0.64	0.46	0.0099	9606.ENSP00000260953,9606.ENSP00000261250,9606.ENSP00000280772,9606.ENSP00000302640,9606.ENSP00000340883,9606.ENSP00000352463,9606.ENSP00000364550,9606.ENSP00000368007,9606.ENSP00000383295,9606.ENSP00000386049,9606.ENSP00000438949	METTL5,C12orf4,ANK3,UBTF,SMARCB1,TCF20,KDM5C,TMEM240,NBEA,MBD5,CACNB4
HP:0001845	Overlapping toe	7	82	0.83	0.46	0.0141	9606.ENSP00000160382,9606.ENSP00000266037,9606.ENSP00000307208,9606.ENSP00000352463,9606.ENSP00000365458,9606.ENSP00000380888,9606.ENSP00000478754	ACTL6B,DOCK3,BPTF,TCF20,HNRNPK,MED13,DDX6
EFO:0004302	Anthropometric measurement	88	4304	0.21	0.45	0.00077	9606.ENSP00000164024,9606.ENSP00000223145,9606.ENSP00000230122,9606.ENSP00000235307,9606.ENSP00000244007,9606.ENSP00000251108,9606.ENSP00000262304,9606.ENSP00000263209,9606.ENSP00000263934,9606.ENSP00000266037,9606.ENSP00000266070,9606.ENSP00000271526,9606.ENSP00000276282,9606.ENSP00000280772,9606.ENSP00000282605,9606.ENSP00000283629,9606.ENSP00000284551,9606.ENSP00000288139,9606.ENSP00000298355,…	CELSR3,GLCCI1,ZBTB24,C1orf21,PLCG1,CDADC1,PKD1,DGCR8,KIF1B,DOCK3,DIDO1,PRCC,MFHAS1,ANK3,JADE2,UBP1,TRIM11,CACNA1D,TRIM9,CACNG2,UBTF,BPTF,SP3,GAK,ROCK2,SF3B2,RHOT2,VIPR1,IP6K2,SLIT3,UNC5A,TTC7B,TNRC6C,ZNF532,CDK10,CRTC1,VPS13B,ARNT,TCF20,CUX1,ZNF148,TOP1,SYNE1,RC3H1,GATAD2B,PDE4DIP,RLF,TET1,ZNF76,PBX2,PRRC2A,HNRNPK,PPP1R10,XRN2,SKI,ARIH1,TMCC1,QRICH1,CAMK2B,PTK2B,DOT1L,NEDD4L,NBEA,R3HDM2,MBD5,AAK1…
HP:0040195	Decreased head circumference	32	1088	0.37	0.45	0.0033	9606.ENSP00000160382,9606.ENSP00000260953,9606.ENSP00000261250,9606.ENSP00000262189,9606.ENSP00000265713,9606.ENSP00000266037,9606.ENSP00000300105,9606.ENSP00000301067,9606.ENSP00000302640,9606.ENSP00000306754,9606.ENSP00000307208,9606.ENSP00000309555,9606.ENSP00000323511,9606.ENSP00000338673,9606.ENSP00000340883,9606.ENSP00000351346,9606.ENSP00000352463,9606.ENSP00000352925,9606.ENSP00000353401,…	ACTL6B,METTL5,C12orf4,KMT2C,KAT6A,DOCK3,CACNG2,KMT2D,UBTF,NEUROD2,BPTF,HCFC1,PNKP,CDK10,SMARCB1,VPS13B,TCF20,TRRAP,CUX1,ZNF148,SMC3,BUB3,KDM5C,HNRNPK,SKI,QRICH1,CAMK2B,MED13,NBEA,MBD5,DDX6,CTCF
HP:0002500	Abnormal cerebral white matter morphology	28	914	0.38	0.45	0.0043	9606.ENSP00000160382,9606.ENSP00000260953,9606.ENSP00000261250,9606.ENSP00000262189,9606.ENSP00000266037,9606.ENSP00000300105,9606.ENSP00000302640,9606.ENSP00000306754,9606.ENSP00000307208,9606.ENSP00000323511,9606.ENSP00000328848,9606.ENSP00000338673,9606.ENSP00000340883,9606.ENSP00000351346,9606.ENSP00000352463,9606.ENSP00000352925,9606.ENSP00000353401,9606.ENSP00000353863,9606.ENSP00000356224,…	ACTL6B,METTL5,C12orf4,KMT2C,DOCK3,CACNG2,UBTF,NEUROD2,BPTF,PNKP,RBM10,CDK10,SMARCB1,VPS13B,TCF20,TRRAP,CUX1,ZNF148,SYNE1,GATAD2B,BUB3,HNRNPK,GBA2,CAMK2B,MED13,NEDD4L,MBD5,DDX6
HP:0000534	Abnormal eyebrow morphology	19	505	0.47	0.45	0.0065	9606.ENSP00000160382,9606.ENSP00000262189,9606.ENSP00000265713,9606.ENSP00000266037,9606.ENSP00000301067,9606.ENSP00000307208,9606.ENSP00000321259,9606.ENSP00000328848,9606.ENSP00000338673,9606.ENSP00000340883,9606.ENSP00000351346,9606.ENSP00000352463,9606.ENSP00000352925,9606.ENSP00000354720,9606.ENSP00000365458,9606.ENSP00000380888,9606.ENSP00000386049,9606.ENSP00000478754,9606.ENSP00000494538	ACTL6B,KMT2C,KAT6A,DOCK3,KMT2D,BPTF,TALDO1,RBM10,CDK10,SMARCB1,VPS13B,TCF20,TRRAP,SMC3,HNRNPK,MED13,MBD5,DDX6,CTCF
HP:0000752	Hyperactivity	17	423	0.5	0.45	0.0073	9606.ENSP00000160382,9606.ENSP00000260953,9606.ENSP00000261250,9606.ENSP00000266037,9606.ENSP00000280772,9606.ENSP00000302640,9606.ENSP00000306754,9606.ENSP00000307208,9606.ENSP00000309555,9606.ENSP00000323511,9606.ENSP00000340883,9606.ENSP00000352463,9606.ENSP00000354720,9606.ENSP00000357644,9606.ENSP00000380888,9606.ENSP00000383295,9606.ENSP00000478754	ACTL6B,METTL5,C12orf4,DOCK3,ANK3,UBTF,NEUROD2,BPTF,HCFC1,PNKP,SMARCB1,TCF20,SMC3,GATAD2B,MED13,NBEA,DDX6
HP:0011452	Functional abnormality of the middle ear	15	342	0.54	0.45	0.0077	9606.ENSP00000160382,9606.ENSP00000263934,9606.ENSP00000266037,9606.ENSP00000290246,9606.ENSP00000297157,9606.ENSP00000301067,9606.ENSP00000307208,9606.ENSP00000317123,9606.ENSP00000352463,9606.ENSP00000354720,9606.ENSP00000365458,9606.ENSP00000367028,9606.ENSP00000367797,9606.ENSP00000380888,9606.ENSP00000478754	ACTL6B,KIF1B,DOCK3,ELMO2,RP9,KMT2D,BPTF,SNRNP200,TCF20,SMC3,HNRNPK,TCOF1,SKI,MED13,DDX6
HP:0009768	Broad phalanges of the hand	8	111	0.75	0.45	0.0141	9606.ENSP00000160382,9606.ENSP00000160827,9606.ENSP00000266037,9606.ENSP00000307208,9606.ENSP00000352463,9606.ENSP00000357644,9606.ENSP00000380888,9606.ENSP00000478754	ACTL6B,KIF22,DOCK3,BPTF,TCF20,GATAD2B,MED13,DDX6
HP:0002616	Aortic root aneurysm	7	84	0.82	0.45	0.0151	9606.ENSP00000160382,9606.ENSP00000262304,9606.ENSP00000266037,9606.ENSP00000307208,9606.ENSP00000352463,9606.ENSP00000380888,9606.ENSP00000478754	ACTL6B,PKD1,DOCK3,BPTF,TCF20,MED13,DDX6
EFO:0004503	Hematological measurement	92	4592	0.2	0.44	0.00087	9606.ENSP00000160382,9606.ENSP00000219431,9606.ENSP00000220849,9606.ENSP00000223145,9606.ENSP00000225916,9606.ENSP00000228606,9606.ENSP00000230122,9606.ENSP00000244007,9606.ENSP00000259021,9606.ENSP00000261537,9606.ENSP00000262304,9606.ENSP00000263934,9606.ENSP00000264057,9606.ENSP00000264279,9606.ENSP00000266037,9606.ENSP00000266070,9606.ENSP00000282605,9606.ENSP00000301218,9606.ENSP00000302640,…	ACTL6B,MPG,EIF3E,GLCCI1,KAT2A,CYP27B1,ZBTB24,PLCG1,KAT7,MIB1,PKD1,KIF1B,DGKD,NOP58,DOCK3,DIDO1,JADE2,GRIK5,UBTF,KIAA0232,BPTF,RASGRP1,SP3,SNRNP200,FAM220A,ROCK2,SLC7A8,IP6K2,TNRC6C,ZFAND4,CRTC1,VPS13B,ARNT,TRRAP,CUX1,TOP1,RC3H1,GATAD2B,NCOA3,KDM4A,TET1,SRSF4,SRPK1,ZNF76,PRRC2A,HNRNPK,PPP1R10,XRN2,GBA2,SKI,BRD2,QRICH1,CAMK2B,PTK2B,KDM7A,MED13,INTS10,DOT1L,RPRD1A,R3HDM2,MBD5,AAK1,MAP3K2,SESN1,FAM13…
HP:0001249	Intellectual disability	43	1656	0.31	0.44	0.003	9606.ENSP00000160382,9606.ENSP00000230122,9606.ENSP00000260953,9606.ENSP00000261250,9606.ENSP00000262189,9606.ENSP00000265713,9606.ENSP00000266037,9606.ENSP00000280772,9606.ENSP00000288139,9606.ENSP00000290246,9606.ENSP00000297157,9606.ENSP00000300105,9606.ENSP00000301067,9606.ENSP00000302640,9606.ENSP00000306754,9606.ENSP00000307208,9606.ENSP00000309555,9606.ENSP00000317123,9606.ENSP00000323511,…	ACTL6B,ZBTB24,METTL5,C12orf4,KMT2C,KAT6A,DOCK3,ANK3,CACNA1D,ELMO2,RP9,CACNG2,KMT2D,UBTF,NEUROD2,BPTF,HCFC1,SNRNP200,PNKP,RBM10,CDK10,SMARCB1,VPS13B,TCF20,CUX1,ZNF148,SMC3,SYNE1,GATAD2B,BUB3,KDM5C,HNRNPK,TCOF1,GBA2,SKI,TMEM240,QRICH1,CAMK2B,MED13,NEDD4L,MBD5,DDX6,CTCF
HP:0000811	Abnormal external genitalia	29	967	0.37	0.44	0.0043	9606.ENSP00000160382,9606.ENSP00000265713,9606.ENSP00000266037,9606.ENSP00000290246,9606.ENSP00000297157,9606.ENSP00000301067,9606.ENSP00000306754,9606.ENSP00000307208,9606.ENSP00000317123,9606.ENSP00000321259,9606.ENSP00000323511,9606.ENSP00000328848,9606.ENSP00000340883,9606.ENSP00000351346,9606.ENSP00000352463,9606.ENSP00000352925,9606.ENSP00000354720,9606.ENSP00000356224,9606.ENSP00000357644,…	ACTL6B,KAT6A,DOCK3,ELMO2,RP9,KMT2D,NEUROD2,BPTF,SNRNP200,TALDO1,PNKP,RBM10,SMARCB1,VPS13B,TCF20,TRRAP,SMC3,SYNE1,GATAD2B,BUB3,KDM5C,HNRNPK,TCOF1,GBA2,SKI,MED13,NEDD4L,DDX6,CTCF
HP:0010864	Intellectual disability, severe	16	390	0.51	0.44	0.0085	9606.ENSP00000260953,9606.ENSP00000261250,9606.ENSP00000265713,9606.ENSP00000288139,9606.ENSP00000300105,9606.ENSP00000302640,9606.ENSP00000309555,9606.ENSP00000323511,9606.ENSP00000340883,9606.ENSP00000353401,9606.ENSP00000354720,9606.ENSP00000357644,9606.ENSP00000364550,9606.ENSP00000365458,9606.ENSP00000379098,9606.ENSP00000386049	METTL5,C12orf4,KAT6A,CACNA1D,CACNG2,UBTF,HCFC1,PNKP,SMARCB1,CUX1,SMC3,GATAD2B,KDM5C,HNRNPK,CAMK2B,MBD5
HP:0006494	Aplasia/Hypoplasia involving bones of the feet	12	242	0.59	0.44	0.0112	9606.ENSP00000160382,9606.ENSP00000265713,9606.ENSP00000266037,9606.ENSP00000307208,9606.ENSP00000351346,9606.ENSP00000352463,9606.ENSP00000352925,9606.ENSP00000354720,9606.ENSP00000364550,9606.ENSP00000380888,9606.ENSP00000386049,9606.ENSP00000478754	ACTL6B,KAT6A,DOCK3,BPTF,VPS13B,TCF20,TRRAP,SMC3,KDM5C,MED13,MBD5,DDX6
HP:0100498	Deviation of toes	9	142	0.7	0.44	0.0139	9606.ENSP00000160382,9606.ENSP00000265713,9606.ENSP00000266037,9606.ENSP00000307208,9606.ENSP00000309555,9606.ENSP00000332164,9606.ENSP00000352463,9606.ENSP00000380888,9606.ENSP00000478754	ACTL6B,KAT6A,DOCK3,BPTF,HCFC1,SLIT3,TCF20,MED13,DDX6
HP:0002381	Aphasia	7	85	0.81	0.44	0.0158	9606.ENSP00000160382,9606.ENSP00000266037,9606.ENSP00000307208,9606.ENSP00000352463,9606.ENSP00000380888,9606.ENSP00000401371,9606.ENSP00000478754	ACTL6B,DOCK3,BPTF,TCF20,MED13,TIA1,DDX6
HP:0100543	Cognitive impairment	47	1903	0.29	0.43	0.0032	9606.ENSP00000160382,9606.ENSP00000230122,9606.ENSP00000240185,9606.ENSP00000260953,9606.ENSP00000261250,9606.ENSP00000262189,9606.ENSP00000265713,9606.ENSP00000266037,9606.ENSP00000280772,9606.ENSP00000288139,9606.ENSP00000290246,9606.ENSP00000297157,9606.ENSP00000300105,9606.ENSP00000301067,9606.ENSP00000302640,9606.ENSP00000306754,9606.ENSP00000307208,9606.ENSP00000309555,9606.ENSP00000317123,…	ACTL6B,ZBTB24,TARDBP,METTL5,C12orf4,KMT2C,KAT6A,DOCK3,ANK3,CACNA1D,ELMO2,RP9,CACNG2,KMT2D,UBTF,NEUROD2,BPTF,HCFC1,SNRNP200,PNKP,RBM10,CDK10,SMARCB1,VPS13B,TCF20,CUX1,ZNF148,TOP1,SMC3,DCTN1,SYNE1,GATAD2B,BUB3,KDM5C,HNRNPK,TCOF1,GBA2,SKI,TMEM240,QRICH1,CAMK2B,MED13,NEDD4L,MBD5,TIA1,DDX6,CTCF
HP:0002194	Delayed gross motor development	13	284	0.56	0.43	0.0119	9606.ENSP00000160382,9606.ENSP00000262189,9606.ENSP00000266037,9606.ENSP00000306754,9606.ENSP00000307208,9606.ENSP00000352463,9606.ENSP00000352925,9606.ENSP00000353863,9606.ENSP00000356224,9606.ENSP00000365458,9606.ENSP00000380888,9606.ENSP00000383295,9606.ENSP00000478754	ACTL6B,KMT2C,DOCK3,NEUROD2,BPTF,TCF20,TRRAP,ZNF148,SYNE1,HNRNPK,MED13,NBEA,DDX6
HP:0001238	Slender finger	10	178	0.65	0.43	0.0144	9606.ENSP00000160382,9606.ENSP00000160827,9606.ENSP00000266037,9606.ENSP00000307208,9606.ENSP00000351346,9606.ENSP00000352463,9606.ENSP00000357644,9606.ENSP00000367797,9606.ENSP00000380888,9606.ENSP00000478754	ACTL6B,KIF22,DOCK3,BPTF,VPS13B,TCF20,GATAD2B,SKI,MED13,DDX6
HP:0011804	Abnormal muscle physiology	50	2088	0.28	0.42	0.0032	9606.ENSP00000160382,9606.ENSP00000160827,9606.ENSP00000228606,9606.ENSP00000240185,9606.ENSP00000260953,9606.ENSP00000261250,9606.ENSP00000262189,9606.ENSP00000263934,9606.ENSP00000265713,9606.ENSP00000266037,9606.ENSP00000280772,9606.ENSP00000288139,9606.ENSP00000300105,9606.ENSP00000301067,9606.ENSP00000302640,9606.ENSP00000306754,9606.ENSP00000307208,9606.ENSP00000309555,9606.ENSP00000323511,…	ACTL6B,KIF22,CYP27B1,TARDBP,METTL5,C12orf4,KMT2C,KIF1B,KAT6A,DOCK3,ANK3,CACNA1D,CACNG2,KMT2D,UBTF,NEUROD2,BPTF,HCFC1,PNKP,RBM10,CDK10,SMARCB1,VPS13B,TCF20,TRRAP,CUX1,ZNF148,SMC3,DCTN1,SYNE1,GATAD2B,BUB3,KDM5C,HNRNPK,GBA2,SKI,TMEM240,NUMA1,QRICH1,CAMK2B,MED13,NEDD4L,NBEA,MBD5,TIA1,CNBP,PLEKHG5,DDX6,HNRNPDL,CTCF
HP:0003808	Abnormal muscle tone	44	1773	0.29	0.42	0.0036	9606.ENSP00000160382,9606.ENSP00000160827,9606.ENSP00000228606,9606.ENSP00000240185,9606.ENSP00000260953,9606.ENSP00000261250,9606.ENSP00000262189,9606.ENSP00000265713,9606.ENSP00000266037,9606.ENSP00000280772,9606.ENSP00000288139,9606.ENSP00000300105,9606.ENSP00000301067,9606.ENSP00000302640,9606.ENSP00000306754,9606.ENSP00000307208,9606.ENSP00000309555,9606.ENSP00000323511,9606.ENSP00000328848,…	ACTL6B,KIF22,CYP27B1,TARDBP,METTL5,C12orf4,KMT2C,KAT6A,DOCK3,ANK3,CACNA1D,CACNG2,KMT2D,UBTF,NEUROD2,BPTF,HCFC1,PNKP,RBM10,CDK10,SMARCB1,VPS13B,TCF20,TRRAP,CUX1,ZNF148,SMC3,DCTN1,SYNE1,GATAD2B,BUB3,KDM5C,HNRNPK,GBA2,SKI,TMEM240,QRICH1,CAMK2B,MED13,NEDD4L,NBEA,MBD5,DDX6,CTCF
HP:0000708	Behavioral abnormality	45	1839	0.29	0.42	0.0038	9606.ENSP00000160382,9606.ENSP00000228606,9606.ENSP00000240185,9606.ENSP00000260953,9606.ENSP00000261250,9606.ENSP00000262189,9606.ENSP00000263934,9606.ENSP00000265713,9606.ENSP00000266037,9606.ENSP00000280772,9606.ENSP00000288139,9606.ENSP00000297157,9606.ENSP00000300105,9606.ENSP00000302640,9606.ENSP00000306754,9606.ENSP00000307208,9606.ENSP00000309555,9606.ENSP00000317123,9606.ENSP00000323511,…	ACTL6B,CYP27B1,TARDBP,METTL5,C12orf4,KMT2C,KIF1B,KAT6A,DOCK3,ANK3,CACNA1D,RP9,CACNG2,UBTF,NEUROD2,BPTF,HCFC1,SNRNP200,PNKP,CDK10,SMARCB1,TCF20,TRRAP,CUX1,SMC3,DCTN1,SYNE1,GATAD2B,KDM5C,HNRNPK,CNNM4,TCOF1,SKI,TMEM240,NUMA1,QRICH1,CAMK2B,MED13,NBEA,MBD5,TIA1,CACNB4,PLEKHG5,DDX6,CTCF
HP:0001252	Hypotonia	39	1505	0.31	0.42	0.0043	9606.ENSP00000160382,9606.ENSP00000160827,9606.ENSP00000228606,9606.ENSP00000260953,9606.ENSP00000261250,9606.ENSP00000262189,9606.ENSP00000265713,9606.ENSP00000266037,9606.ENSP00000280772,9606.ENSP00000300105,9606.ENSP00000301067,9606.ENSP00000302640,9606.ENSP00000306754,9606.ENSP00000307208,9606.ENSP00000309555,9606.ENSP00000323511,9606.ENSP00000328848,9606.ENSP00000338673,9606.ENSP00000340883,…	ACTL6B,KIF22,CYP27B1,METTL5,C12orf4,KMT2C,KAT6A,DOCK3,ANK3,CACNG2,KMT2D,UBTF,NEUROD2,BPTF,HCFC1,PNKP,RBM10,CDK10,SMARCB1,VPS13B,TCF20,TRRAP,CUX1,ZNF148,SMC3,SYNE1,GATAD2B,BUB3,KDM5C,HNRNPK,SKI,QRICH1,CAMK2B,MED13,NEDD4L,NBEA,MBD5,DDX6,CTCF
HP:0030084	Clinodactyly	17	443	0.48	0.42	0.0099	9606.ENSP00000160382,9606.ENSP00000266037,9606.ENSP00000307208,9606.ENSP00000309555,9606.ENSP00000328848,9606.ENSP00000338673,9606.ENSP00000340883,9606.ENSP00000351346,9606.ENSP00000352463,9606.ENSP00000352925,9606.ENSP00000354720,9606.ENSP00000357858,9606.ENSP00000364550,9606.ENSP00000378830,9606.ENSP00000380888,9606.ENSP00000478754,9606.ENSP00000494538	ACTL6B,DOCK3,BPTF,HCFC1,RBM10,CDK10,SMARCB1,VPS13B,TCF20,TRRAP,SMC3,BUB3,KDM5C,QRICH1,MED13,DDX6,CTCF
HP:0002465	Poor speech	12	250	0.58	0.42	0.0139	9606.ENSP00000261250,9606.ENSP00000265713,9606.ENSP00000300105,9606.ENSP00000309555,9606.ENSP00000352925,9606.ENSP00000353401,9606.ENSP00000353863,9606.ENSP00000354720,9606.ENSP00000357644,9606.ENSP00000365458,9606.ENSP00000379098,9606.ENSP00000386049	C12orf4,KAT6A,CACNG2,HCFC1,TRRAP,CUX1,ZNF148,SMC3,GATAD2B,HNRNPK,CAMK2B,MBD5
HP:0002650	Scoliosis	27	908	0.37	0.41	0.0078	9606.ENSP00000160382,9606.ENSP00000160827,9606.ENSP00000228606,9606.ENSP00000262189,9606.ENSP00000266037,9606.ENSP00000290246,9606.ENSP00000300105,9606.ENSP00000301067,9606.ENSP00000307208,9606.ENSP00000323511,9606.ENSP00000328848,9606.ENSP00000340883,9606.ENSP00000351346,9606.ENSP00000352463,9606.ENSP00000352925,9606.ENSP00000353401,9606.ENSP00000356224,9606.ENSP00000365458,9606.ENSP00000367343,…	ACTL6B,KIF22,CYP27B1,KMT2C,DOCK3,ELMO2,CACNG2,KMT2D,BPTF,PNKP,RBM10,SMARCB1,VPS13B,TCF20,TRRAP,CUX1,SYNE1,HNRNPK,GBA2,SKI,QRICH1,CAMK2B,MED13,NEDD4L,MBD5,PLEKHG5,DDX6
HP:0000177	Abnormal upper lip morphology	23	720	0.4	0.41	0.0091	9606.ENSP00000160382,9606.ENSP00000260953,9606.ENSP00000265713,9606.ENSP00000266037,9606.ENSP00000307208,9606.ENSP00000309555,9606.ENSP00000321259,9606.ENSP00000338673,9606.ENSP00000340883,9606.ENSP00000351346,9606.ENSP00000352463,9606.ENSP00000352925,9606.ENSP00000353863,9606.ENSP00000354720,9606.ENSP00000357644,9606.ENSP00000364550,9606.ENSP00000365458,9606.ENSP00000367028,9606.ENSP00000378830,…	ACTL6B,METTL5,KAT6A,DOCK3,BPTF,HCFC1,TALDO1,CDK10,SMARCB1,VPS13B,TCF20,TRRAP,ZNF148,SMC3,GATAD2B,KDM5C,HNRNPK,TCOF1,QRICH1,MED13,MBD5,DDX6,CTCF
HP:0045060	Aplasia/hypoplasia involving bones of the extremities	20	579	0.43	0.41	0.0097	9606.ENSP00000160382,9606.ENSP00000160827,9606.ENSP00000265713,9606.ENSP00000266037,9606.ENSP00000301067,9606.ENSP00000306754,9606.ENSP00000307208,9606.ENSP00000309555,9606.ENSP00000323511,9606.ENSP00000328848,9606.ENSP00000338673,9606.ENSP00000340883,9606.ENSP00000351346,9606.ENSP00000352463,9606.ENSP00000352925,9606.ENSP00000354720,9606.ENSP00000364550,9606.ENSP00000380888,9606.ENSP00000386049,…	ACTL6B,KIF22,KAT6A,DOCK3,KMT2D,NEUROD2,BPTF,HCFC1,PNKP,RBM10,CDK10,SMARCB1,VPS13B,TCF20,TRRAP,SMC3,KDM5C,MED13,MBD5,DDX6
HP:0010720	Abnormal hair pattern	13	290	0.55	0.41	0.0139	9606.ENSP00000160382,9606.ENSP00000266037,9606.ENSP00000307208,9606.ENSP00000328848,9606.ENSP00000340883,9606.ENSP00000351346,9606.ENSP00000352463,9606.ENSP00000354720,9606.ENSP00000364550,9606.ENSP00000367028,9606.ENSP00000380888,9606.ENSP00000410769,9606.ENSP00000478754	ACTL6B,DOCK3,BPTF,RBM10,SMARCB1,VPS13B,TCF20,SMC3,KDM5C,TCOF1,MED13,CNBP,DDX6
HP:0003043	Abnormal shoulder morphology	7	91	0.78	0.41	0.021	9606.ENSP00000160382,9606.ENSP00000266037,9606.ENSP00000307208,9606.ENSP00000352463,9606.ENSP00000380888,9606.ENSP00000383199,9606.ENSP00000478754	ACTL6B,DOCK3,BPTF,TCF20,MED13,NEDD4L,DDX6
HP:0001519	Disproportionate tall stature	6	66	0.86	0.41	0.0234	9606.ENSP00000160382,9606.ENSP00000266037,9606.ENSP00000307208,9606.ENSP00000352463,9606.ENSP00000380888,9606.ENSP00000478754	ACTL6B,DOCK3,BPTF,TCF20,MED13,DDX6
HP:0010674	Abnormality of the curvature of the vertebral column	28	975	0.35	0.4	0.0091	9606.ENSP00000160382,9606.ENSP00000160827,9606.ENSP00000228606,9606.ENSP00000262189,9606.ENSP00000266037,9606.ENSP00000290246,9606.ENSP00000300105,9606.ENSP00000301067,9606.ENSP00000302640,9606.ENSP00000307208,9606.ENSP00000323511,9606.ENSP00000328848,9606.ENSP00000340883,9606.ENSP00000351346,9606.ENSP00000352463,9606.ENSP00000352925,9606.ENSP00000353401,9606.ENSP00000356224,9606.ENSP00000365458,…	ACTL6B,KIF22,CYP27B1,KMT2C,DOCK3,ELMO2,CACNG2,KMT2D,UBTF,BPTF,PNKP,RBM10,SMARCB1,VPS13B,TCF20,TRRAP,CUX1,SYNE1,HNRNPK,GBA2,SKI,QRICH1,CAMK2B,MED13,NEDD4L,MBD5,PLEKHG5,DDX6
HP:0008050	Abnormality of the palpebral fissures	22	680	0.41	0.4	0.0102	9606.ENSP00000160382,9606.ENSP00000260953,9606.ENSP00000262189,9606.ENSP00000266037,9606.ENSP00000301067,9606.ENSP00000307208,9606.ENSP00000309555,9606.ENSP00000328848,9606.ENSP00000338673,9606.ENSP00000351346,9606.ENSP00000352463,9606.ENSP00000352925,9606.ENSP00000353863,9606.ENSP00000357644,9606.ENSP00000357858,9606.ENSP00000364550,9606.ENSP00000365458,9606.ENSP00000367028,9606.ENSP00000367797,…	ACTL6B,METTL5,KMT2C,DOCK3,KMT2D,BPTF,HCFC1,RBM10,CDK10,VPS13B,TCF20,TRRAP,ZNF148,GATAD2B,BUB3,KDM5C,HNRNPK,TCOF1,SKI,QRICH1,MED13,DDX6
HP:0001780	Abnormality of toe	20	588	0.43	0.4	0.011	9606.ENSP00000160382,9606.ENSP00000263934,9606.ENSP00000265713,9606.ENSP00000266037,9606.ENSP00000306754,9606.ENSP00000307208,9606.ENSP00000309555,9606.ENSP00000323511,9606.ENSP00000332164,9606.ENSP00000351346,9606.ENSP00000352463,9606.ENSP00000354720,9606.ENSP00000357644,9606.ENSP00000365458,9606.ENSP00000380888,9606.ENSP00000383199,9606.ENSP00000386049,9606.ENSP00000439625,9606.ENSP00000478754,…	ACTL6B,KIF1B,KAT6A,DOCK3,NEUROD2,BPTF,HCFC1,PNKP,SLIT3,VPS13B,TCF20,SMC3,GATAD2B,HNRNPK,MED13,NEDD4L,MBD5,PLEKHG5,DDX6,CTCF
HP:0000582	Upslanted palpebral fissure	12	259	0.56	0.4	0.0166	9606.ENSP00000160382,9606.ENSP00000260953,9606.ENSP00000266037,9606.ENSP00000307208,9606.ENSP00000352463,9606.ENSP00000352925,9606.ENSP00000353863,9606.ENSP00000357644,9606.ENSP00000364550,9606.ENSP00000378830,9606.ENSP00000380888,9606.ENSP00000478754	ACTL6B,METTL5,DOCK3,BPTF,TCF20,TRRAP,ZNF148,GATAD2B,KDM5C,QRICH1,MED13,DDX6
HP:0000400	Macrotia	11	223	0.59	0.4	0.0176	9606.ENSP00000160382,9606.ENSP00000260953,9606.ENSP00000266037,9606.ENSP00000301067,9606.ENSP00000307208,9606.ENSP00000352463,9606.ENSP00000354720,9606.ENSP00000364550,9606.ENSP00000378830,9606.ENSP00000380888,9606.ENSP00000478754	ACTL6B,METTL5,DOCK3,KMT2D,BPTF,TCF20,SMC3,KDM5C,QRICH1,MED13,DDX6
HP:0000174	Abnormal palate morphology	29	1035	0.34	0.39	0.0097	9606.ENSP00000160382,9606.ENSP00000230122,9606.ENSP00000262189,9606.ENSP00000265713,9606.ENSP00000266037,9606.ENSP00000280772,9606.ENSP00000290246,9606.ENSP00000301067,9606.ENSP00000306754,9606.ENSP00000307208,9606.ENSP00000323511,9606.ENSP00000328848,9606.ENSP00000338673,9606.ENSP00000351346,9606.ENSP00000352463,9606.ENSP00000352925,9606.ENSP00000354720,9606.ENSP00000357644,9606.ENSP00000357858,…	ACTL6B,ZBTB24,KMT2C,KAT6A,DOCK3,ANK3,ELMO2,KMT2D,NEUROD2,BPTF,PNKP,RBM10,CDK10,VPS13B,TCF20,TRRAP,SMC3,GATAD2B,BUB3,KDM5C,HNRNPK,TCOF1,SKI,QRICH1,MED13,NEDD4L,NBEA,DDX6,CTCF
HP:0000549	Abnormal conjugate eye movement	27	934	0.36	0.39	0.0102	9606.ENSP00000160382,9606.ENSP00000160827,9606.ENSP00000240185,9606.ENSP00000260953,9606.ENSP00000265713,9606.ENSP00000266037,9606.ENSP00000301067,9606.ENSP00000306754,9606.ENSP00000307208,9606.ENSP00000323511,9606.ENSP00000340883,9606.ENSP00000351346,9606.ENSP00000352463,9606.ENSP00000354720,9606.ENSP00000354791,9606.ENSP00000356224,9606.ENSP00000357644,9606.ENSP00000364550,9606.ENSP00000367028,…	ACTL6B,KIF22,TARDBP,METTL5,KAT6A,DOCK3,KMT2D,NEUROD2,BPTF,PNKP,SMARCB1,VPS13B,TCF20,SMC3,DCTN1,SYNE1,GATAD2B,KDM5C,TCOF1,SKI,TMEM240,CAMK2B,MED13,NEDD4L,MBD5,DDX6,CTCF
HP:0033353	Abnormal blood vessel morphology	24	792	0.38	0.39	0.0118	9606.ENSP00000160382,9606.ENSP00000262304,9606.ENSP00000263934,9606.ENSP00000265713,9606.ENSP00000266037,9606.ENSP00000301067,9606.ENSP00000307208,9606.ENSP00000310244,9606.ENSP00000321259,9606.ENSP00000328848,9606.ENSP00000340883,9606.ENSP00000352463,9606.ENSP00000352925,9606.ENSP00000353863,9606.ENSP00000354720,9606.ENSP00000357858,9606.ENSP00000365458,9606.ENSP00000367028,9606.ENSP00000367797,…	ACTL6B,PKD1,KIF1B,KAT6A,DOCK3,KMT2D,BPTF,RASGRP1,TALDO1,RBM10,SMARCB1,TCF20,TRRAP,ZNF148,SMC3,BUB3,HNRNPK,TCOF1,SKI,QRICH1,MED13,NEDD4L,DDX6,CTCF
HP:0002079	Hypoplasia of the corpus callosum	17	462	0.46	0.39	0.0139	9606.ENSP00000160382,9606.ENSP00000261250,9606.ENSP00000262189,9606.ENSP00000300105,9606.ENSP00000302640,9606.ENSP00000306754,9606.ENSP00000323511,9606.ENSP00000338673,9606.ENSP00000352925,9606.ENSP00000353401,9606.ENSP00000353863,9606.ENSP00000365458,9606.ENSP00000367343,9606.ENSP00000379098,9606.ENSP00000383199,9606.ENSP00000386049,9606.ENSP00000478754	ACTL6B,C12orf4,KMT2C,CACNG2,UBTF,NEUROD2,PNKP,CDK10,TRRAP,CUX1,ZNF148,HNRNPK,GBA2,CAMK2B,NEDD4L,MBD5,DDX6
HP:0006496	Aplasia/hypoplasia involving bones of the upper limbs	18	511	0.44	0.39	0.0141	9606.ENSP00000160382,9606.ENSP00000160827,9606.ENSP00000266037,9606.ENSP00000301067,9606.ENSP00000306754,9606.ENSP00000307208,9606.ENSP00000309555,9606.ENSP00000323511,9606.ENSP00000328848,9606.ENSP00000338673,9606.ENSP00000340883,9606.ENSP00000351346,9606.ENSP00000352463,9606.ENSP00000354720,9606.ENSP00000364550,9606.ENSP00000380888,9606.ENSP00000386049,9606.ENSP00000478754	ACTL6B,KIF22,DOCK3,KMT2D,NEUROD2,BPTF,HCFC1,PNKP,RBM10,CDK10,SMARCB1,VPS13B,TCF20,SMC3,KDM5C,MED13,MBD5,DDX6
HP:0001034	Hypermelanotic macule	10	194	0.61	0.39	0.022	9606.ENSP00000160382,9606.ENSP00000263934,9606.ENSP00000266037,9606.ENSP00000301067,9606.ENSP00000307208,9606.ENSP00000352463,9606.ENSP00000357858,9606.ENSP00000364550,9606.ENSP00000380888,9606.ENSP00000478754	ACTL6B,KIF1B,DOCK3,KMT2D,BPTF,TCF20,BUB3,KDM5C,MED13,DDX6
HP:0012745	Short palpebral fissure	8	127	0.7	0.39	0.0249	9606.ENSP00000160382,9606.ENSP00000266037,9606.ENSP00000307208,9606.ENSP00000328848,9606.ENSP00000352463,9606.ENSP00000353863,9606.ENSP00000380888,9606.ENSP00000478754	ACTL6B,DOCK3,BPTF,RBM10,TCF20,ZNF148,MED13,DDX6
HP:0012727	Thoracic aortic aneurysm	7	97	0.75	0.39	0.0271	9606.ENSP00000160382,9606.ENSP00000262304,9606.ENSP00000266037,9606.ENSP00000307208,9606.ENSP00000352463,9606.ENSP00000380888,9606.ENSP00000478754	ACTL6B,PKD1,DOCK3,BPTF,TCF20,MED13,DDX6
HP:0003011	Abnormality of the musculature	53	2384	0.24	0.38	0.0067	9606.ENSP00000160382,9606.ENSP00000160827,9606.ENSP00000228606,9606.ENSP00000230122,9606.ENSP00000240185,9606.ENSP00000260953,9606.ENSP00000261250,9606.ENSP00000262189,9606.ENSP00000263934,9606.ENSP00000265713,9606.ENSP00000266037,9606.ENSP00000280772,9606.ENSP00000288139,9606.ENSP00000290246,9606.ENSP00000300105,9606.ENSP00000301067,9606.ENSP00000302640,9606.ENSP00000306754,9606.ENSP00000307208,…	ACTL6B,KIF22,CYP27B1,ZBTB24,TARDBP,METTL5,C12orf4,KMT2C,KIF1B,KAT6A,DOCK3,ANK3,CACNA1D,ELMO2,CACNG2,KMT2D,UBTF,NEUROD2,BPTF,HCFC1,PNKP,RBM10,CDK10,SMARCB1,VPS13B,TCF20,TRRAP,CUX1,ZNF148,SMC3,DCTN1,SYNE1,GATAD2B,BUB3,KDM5C,HNRNPK,GBA2,SKI,TMEM240,NUMA1,QRICH1,CAMK2B,MED13,NEDD4L,NBEA,MBD5,TIA1,CNBP,PLEKHG5,PIP5K1C,DDX6,HNRNPDL,CTCF
HP:0007364	Aplasia/Hypoplasia of the cerebrum	34	1300	0.31	0.38	0.009	9606.ENSP00000160382,9606.ENSP00000260953,9606.ENSP00000261250,9606.ENSP00000262189,9606.ENSP00000265713,9606.ENSP00000266037,9606.ENSP00000300105,9606.ENSP00000301067,9606.ENSP00000302640,9606.ENSP00000306754,9606.ENSP00000307208,9606.ENSP00000309555,9606.ENSP00000323511,9606.ENSP00000338673,9606.ENSP00000340883,9606.ENSP00000351346,9606.ENSP00000352463,9606.ENSP00000352925,9606.ENSP00000353401,…	ACTL6B,METTL5,C12orf4,KMT2C,KAT6A,DOCK3,CACNG2,KMT2D,UBTF,NEUROD2,BPTF,HCFC1,PNKP,CDK10,SMARCB1,VPS13B,TCF20,TRRAP,CUX1,ZNF148,SMC3,BUB3,KDM5C,HNRNPK,GBA2,SKI,QRICH1,CAMK2B,MED13,NEDD4L,NBEA,MBD5,DDX6,CTCF
HP:0000925	Abnormality of the vertebral column	33	1252	0.32	0.38	0.0096	9606.ENSP00000160382,9606.ENSP00000160827,9606.ENSP00000228606,9606.ENSP00000262189,9606.ENSP00000266037,9606.ENSP00000290246,9606.ENSP00000300105,9606.ENSP00000301067,9606.ENSP00000302640,9606.ENSP00000307208,9606.ENSP00000321259,9606.ENSP00000323511,9606.ENSP00000328848,9606.ENSP00000338673,9606.ENSP00000340883,9606.ENSP00000351346,9606.ENSP00000352463,9606.ENSP00000352925,9606.ENSP00000353401,…	ACTL6B,KIF22,CYP27B1,KMT2C,DOCK3,ELMO2,CACNG2,KMT2D,UBTF,BPTF,TALDO1,PNKP,RBM10,CDK10,SMARCB1,VPS13B,TCF20,TRRAP,CUX1,SMC3,SYNE1,HNRNPK,TCOF1,GBA2,SKI,QRICH1,CAMK2B,MED13,NEDD4L,MBD5,PLEKHG5,DDX6,CTCF
HP:0011297	Abnormal digit morphology	33	1263	0.31	0.38	0.0105	9606.ENSP00000160382,9606.ENSP00000160827,9606.ENSP00000262189,9606.ENSP00000263934,9606.ENSP00000265713,9606.ENSP00000266037,9606.ENSP00000301067,9606.ENSP00000306754,9606.ENSP00000307208,9606.ENSP00000309555,9606.ENSP00000310244,9606.ENSP00000323511,9606.ENSP00000328848,9606.ENSP00000332164,9606.ENSP00000338673,9606.ENSP00000340883,9606.ENSP00000351346,9606.ENSP00000352463,9606.ENSP00000352925,…	ACTL6B,KIF22,KMT2C,KIF1B,KAT6A,DOCK3,KMT2D,NEUROD2,BPTF,HCFC1,RASGRP1,PNKP,RBM10,SLIT3,CDK10,SMARCB1,VPS13B,TCF20,TRRAP,SMC3,SYNE1,GATAD2B,BUB3,KDM5C,HNRNPK,SKI,QRICH1,MED13,NEDD4L,MBD5,PLEKHG5,DDX6,CTCF
HP:0010993	Abnormal cerebral subcortex morphology	28	999	0.34	0.38	0.0115	9606.ENSP00000160382,9606.ENSP00000260953,9606.ENSP00000261250,9606.ENSP00000262189,9606.ENSP00000266037,9606.ENSP00000300105,9606.ENSP00000302640,9606.ENSP00000306754,9606.ENSP00000307208,9606.ENSP00000323511,9606.ENSP00000328848,9606.ENSP00000338673,9606.ENSP00000340883,9606.ENSP00000351346,9606.ENSP00000352463,9606.ENSP00000352925,9606.ENSP00000353401,9606.ENSP00000353863,9606.ENSP00000356224,…	ACTL6B,METTL5,C12orf4,KMT2C,DOCK3,CACNG2,UBTF,NEUROD2,BPTF,PNKP,RBM10,CDK10,SMARCB1,VPS13B,TCF20,TRRAP,CUX1,ZNF148,SYNE1,GATAD2B,BUB3,HNRNPK,GBA2,CAMK2B,MED13,NEDD4L,MBD5,DDX6
HP:0002538	Abnormal cerebral cortex morphology	22	704	0.39	0.38	0.0141	9606.ENSP00000160382,9606.ENSP00000240185,9606.ENSP00000260953,9606.ENSP00000261250,9606.ENSP00000266037,9606.ENSP00000300105,9606.ENSP00000301067,9606.ENSP00000302640,9606.ENSP00000306754,9606.ENSP00000307208,9606.ENSP00000323511,9606.ENSP00000340883,9606.ENSP00000352463,9606.ENSP00000352925,9606.ENSP00000353401,9606.ENSP00000354720,9606.ENSP00000367343,9606.ENSP00000379098,9606.ENSP00000380888,…	ACTL6B,TARDBP,METTL5,C12orf4,DOCK3,CACNG2,KMT2D,UBTF,NEUROD2,BPTF,PNKP,SMARCB1,TCF20,TRRAP,CUX1,SMC3,GBA2,CAMK2B,MED13,NEDD4L,MBD5,DDX6
HP:0001763	Pes planus	13	308	0.52	0.38	0.02	9606.ENSP00000160382,9606.ENSP00000265713,9606.ENSP00000266037,9606.ENSP00000307208,9606.ENSP00000309555,9606.ENSP00000338673,9606.ENSP00000351346,9606.ENSP00000352463,9606.ENSP00000353863,9606.ENSP00000365458,9606.ENSP00000367797,9606.ENSP00000380888,9606.ENSP00000478754	ACTL6B,KAT6A,DOCK3,BPTF,HCFC1,CDK10,VPS13B,TCF20,ZNF148,HNRNPK,SKI,MED13,DDX6
HP:0200007	Abnormal size of the palpebral fissures	12	267	0.55	0.38	0.02	9606.ENSP00000160382,9606.ENSP00000266037,9606.ENSP00000301067,9606.ENSP00000307208,9606.ENSP00000309555,9606.ENSP00000328848,9606.ENSP00000352463,9606.ENSP00000353863,9606.ENSP00000357644,9606.ENSP00000365458,9606.ENSP00000380888,9606.ENSP00000478754	ACTL6B,DOCK3,KMT2D,BPTF,HCFC1,RBM10,TCF20,ZNF148,GATAD2B,HNRNPK,MED13,DDX6
EFO:0004512	Bone measurement	51	2295	0.24	0.37	0.0085	9606.ENSP00000220849,9606.ENSP00000223145,9606.ENSP00000261250,9606.ENSP00000262304,9606.ENSP00000263934,9606.ENSP00000264057,9606.ENSP00000264279,9606.ENSP00000266037,9606.ENSP00000276282,9606.ENSP00000280772,9606.ENSP00000283629,9606.ENSP00000284551,9606.ENSP00000288139,9606.ENSP00000301067,9606.ENSP00000301218,9606.ENSP00000302640,9606.ENSP00000310301,9606.ENSP00000321971,9606.ENSP00000327246,…	EIF3E,GLCCI1,C12orf4,PKD1,KIF1B,DGKD,NOP58,DOCK3,MFHAS1,ANK3,UBP1,TRIM11,CACNA1D,KMT2D,GRIK5,UBTF,SP3,RHOT2,VIPR1,SLIT3,MTA1,ZFAND4,CPSF7,VPS13B,ARNT,TOP1,SYNE1,TET1,PBX2,PRRC2A,HNRNPK,XRN2,ATG16L1,TMCC1,RASGEF1C,PTK2B,MPP3,DOT1L,FAM133B,GRAMD1B,HIPK1,ATXN7L1,RNF10,ZNF827,KDM2A,CDC27,CELF1,ZNF282,IP6K1,CHD8,AP3D1
HP:0000240	Abnormality of skull size	34	1333	0.3	0.37	0.0118	9606.ENSP00000160382,9606.ENSP00000230122,9606.ENSP00000260953,9606.ENSP00000261250,9606.ENSP00000262189,9606.ENSP00000265713,9606.ENSP00000266037,9606.ENSP00000280772,9606.ENSP00000300105,9606.ENSP00000301067,9606.ENSP00000302640,9606.ENSP00000306754,9606.ENSP00000307208,9606.ENSP00000309555,9606.ENSP00000323511,9606.ENSP00000338673,9606.ENSP00000340883,9606.ENSP00000351346,9606.ENSP00000352463,…	ACTL6B,ZBTB24,METTL5,C12orf4,KMT2C,KAT6A,DOCK3,ANK3,CACNG2,KMT2D,UBTF,NEUROD2,BPTF,HCFC1,PNKP,CDK10,SMARCB1,VPS13B,TCF20,TRRAP,CUX1,ZNF148,SMC3,BUB3,KDM5C,HNRNPK,SKI,QRICH1,CAMK2B,MED13,NBEA,MBD5,DDX6,CTCF
HP:0001290	Generalized hypotonia	27	956	0.35	0.37	0.0131	9606.ENSP00000160382,9606.ENSP00000160827,9606.ENSP00000228606,9606.ENSP00000260953,9606.ENSP00000261250,9606.ENSP00000262189,9606.ENSP00000265713,9606.ENSP00000266037,9606.ENSP00000280772,9606.ENSP00000301067,9606.ENSP00000307208,9606.ENSP00000309555,9606.ENSP00000328848,9606.ENSP00000338673,9606.ENSP00000340883,9606.ENSP00000351346,9606.ENSP00000352463,9606.ENSP00000352925,9606.ENSP00000353401,…	ACTL6B,KIF22,CYP27B1,METTL5,C12orf4,KMT2C,KAT6A,DOCK3,ANK3,KMT2D,BPTF,HCFC1,RBM10,CDK10,SMARCB1,VPS13B,TCF20,TRRAP,CUX1,ZNF148,SYNE1,HNRNPK,SKI,CAMK2B,MED13,DDX6,CTCF
HP:0002463	Language impairment	24	809	0.37	0.37	0.0144	9606.ENSP00000160382,9606.ENSP00000260953,9606.ENSP00000261250,9606.ENSP00000262189,9606.ENSP00000265713,9606.ENSP00000266037,9606.ENSP00000280772,9606.ENSP00000302640,9606.ENSP00000307208,9606.ENSP00000309555,9606.ENSP00000338673,9606.ENSP00000340883,9606.ENSP00000352463,9606.ENSP00000352925,9606.ENSP00000357644,9606.ENSP00000364550,9606.ENSP00000378830,9606.ENSP00000379098,9606.ENSP00000380888,…	ACTL6B,METTL5,C12orf4,KMT2C,KAT6A,DOCK3,ANK3,UBTF,BPTF,HCFC1,CDK10,SMARCB1,TCF20,TRRAP,GATAD2B,KDM5C,QRICH1,CAMK2B,MED13,NEDD4L,NBEA,MBD5,DDX6,CTCF
HP:0000028	Cryptorchidism	20	619	0.41	0.37	0.0166	9606.ENSP00000160382,9606.ENSP00000265713,9606.ENSP00000266037,9606.ENSP00000301067,9606.ENSP00000307208,9606.ENSP00000328848,9606.ENSP00000340883,9606.ENSP00000351346,9606.ENSP00000352463,9606.ENSP00000352925,9606.ENSP00000354720,9606.ENSP00000356224,9606.ENSP00000364550,9606.ENSP00000365458,9606.ENSP00000367028,9606.ENSP00000367797,9606.ENSP00000380888,9606.ENSP00000383199,9606.ENSP00000478754,…	ACTL6B,KAT6A,DOCK3,KMT2D,BPTF,RBM10,SMARCB1,VPS13B,TCF20,TRRAP,SMC3,SYNE1,KDM5C,HNRNPK,TCOF1,SKI,MED13,NEDD4L,DDX6,CTCF
HP:0005927	Aplasia/hypoplasia involving bones of the hand	17	480	0.45	0.37	0.0176	9606.ENSP00000160382,9606.ENSP00000160827,9606.ENSP00000266037,9606.ENSP00000301067,9606.ENSP00000306754,9606.ENSP00000307208,9606.ENSP00000309555,9606.ENSP00000323511,9606.ENSP00000338673,9606.ENSP00000340883,9606.ENSP00000351346,9606.ENSP00000352463,9606.ENSP00000354720,9606.ENSP00000364550,9606.ENSP00000380888,9606.ENSP00000386049,9606.ENSP00000478754	ACTL6B,KIF22,DOCK3,KMT2D,NEUROD2,BPTF,HCFC1,PNKP,CDK10,SMARCB1,VPS13B,TCF20,SMC3,KDM5C,MED13,MBD5,DDX6
HP:0001631	Atrial septal defect	14	353	0.49	0.37	0.021	9606.ENSP00000260953,9606.ENSP00000265713,9606.ENSP00000288139,9606.ENSP00000301067,9606.ENSP00000321259,9606.ENSP00000328848,9606.ENSP00000338673,9606.ENSP00000340883,9606.ENSP00000352925,9606.ENSP00000354720,9606.ENSP00000357858,9606.ENSP00000365458,9606.ENSP00000478754,9606.ENSP00000494538	METTL5,KAT6A,CACNA1D,KMT2D,TALDO1,RBM10,CDK10,SMARCB1,TRRAP,SMC3,BUB3,HNRNPK,DDX6,CTCF
HP:0002197	Generalized-onset seizure	13	314	0.51	0.37	0.022	9606.ENSP00000261250,9606.ENSP00000300105,9606.ENSP00000306754,9606.ENSP00000309555,9606.ENSP00000323511,9606.ENSP00000353401,9606.ENSP00000357644,9606.ENSP00000365458,9606.ENSP00000379098,9606.ENSP00000380888,9606.ENSP00000383295,9606.ENSP00000386049,9606.ENSP00000438949	C12orf4,CACNG2,NEUROD2,HCFC1,PNKP,CUX1,GATAD2B,HNRNPK,CAMK2B,MED13,NBEA,MBD5,CACNB4
HP:0010818	Generalized tonic seizure	6	73	0.81	0.37	0.034	9606.ENSP00000300105,9606.ENSP00000306754,9606.ENSP00000323511,9606.ENSP00000353401,9606.ENSP00000379098,9606.ENSP00000386049	CACNG2,NEUROD2,PNKP,CUX1,CAMK2B,MBD5
HP:0011446	Abnormality of higher mental function	51	2301	0.24	0.36	0.0088	9606.ENSP00000160382,9606.ENSP00000230122,9606.ENSP00000240185,9606.ENSP00000260953,9606.ENSP00000261250,9606.ENSP00000262189,9606.ENSP00000263934,9606.ENSP00000265713,9606.ENSP00000266037,9606.ENSP00000280772,9606.ENSP00000288139,9606.ENSP00000290246,9606.ENSP00000297157,9606.ENSP00000300105,9606.ENSP00000301067,9606.ENSP00000302640,9606.ENSP00000306754,9606.ENSP00000307208,9606.ENSP00000309555,…	ACTL6B,ZBTB24,TARDBP,METTL5,C12orf4,KMT2C,KIF1B,KAT6A,DOCK3,ANK3,CACNA1D,ELMO2,RP9,CACNG2,KMT2D,UBTF,NEUROD2,BPTF,HCFC1,SNRNP200,PNKP,RBM10,CDK10,SMARCB1,VPS13B,TCF20,TRRAP,CUX1,ZNF148,TOP1,SMC3,DCTN1,SYNE1,GATAD2B,BUB3,KDM5C,HNRNPK,TCOF1,GBA2,SKI,TMEM240,QRICH1,CAMK2B,MED13,NEDD4L,NBEA,MBD5,TIA1,CACNB4,DDX6,CTCF
HP:0000164	Abnormality of the dentition	24	821	0.36	0.36	0.0166	9606.ENSP00000160382,9606.ENSP00000228606,9606.ENSP00000262189,9606.ENSP00000265713,9606.ENSP00000266037,9606.ENSP00000290246,9606.ENSP00000301067,9606.ENSP00000307208,9606.ENSP00000309555,9606.ENSP00000338673,9606.ENSP00000340883,9606.ENSP00000351346,9606.ENSP00000352463,9606.ENSP00000354720,9606.ENSP00000357644,9606.ENSP00000364550,9606.ENSP00000365458,9606.ENSP00000366275,9606.ENSP00000367028,…	ACTL6B,CYP27B1,KMT2C,KAT6A,DOCK3,ELMO2,KMT2D,BPTF,HCFC1,CDK10,SMARCB1,VPS13B,TCF20,SMC3,GATAD2B,KDM5C,HNRNPK,CNNM4,TCOF1,SKI,MED13,MBD5,DDX6,CTCF
HP:0000159	Abnormal lip morphology	25	878	0.35	0.36	0.0173	9606.ENSP00000160382,9606.ENSP00000260953,9606.ENSP00000262189,9606.ENSP00000265713,9606.ENSP00000266037,9606.ENSP00000301067,9606.ENSP00000307208,9606.ENSP00000309555,9606.ENSP00000321259,9606.ENSP00000338673,9606.ENSP00000340883,9606.ENSP00000351346,9606.ENSP00000352463,9606.ENSP00000352925,9606.ENSP00000353863,9606.ENSP00000354720,9606.ENSP00000357644,9606.ENSP00000364550,9606.ENSP00000365458,…	ACTL6B,METTL5,KMT2C,KAT6A,DOCK3,KMT2D,BPTF,HCFC1,TALDO1,CDK10,SMARCB1,VPS13B,TCF20,TRRAP,ZNF148,SMC3,GATAD2B,KDM5C,HNRNPK,TCOF1,QRICH1,MED13,MBD5,DDX6,CTCF
HP:0001105	Retinal atrophy	7	102	0.73	0.36	0.0332	9606.ENSP00000160382,9606.ENSP00000266037,9606.ENSP00000307208,9606.ENSP00000317123,9606.ENSP00000352463,9606.ENSP00000380888,9606.ENSP00000478754	ACTL6B,DOCK3,BPTF,SNRNP200,TCF20,MED13,DDX6
HP:0004482	Relative macrocephaly	6	75	0.8	0.36	0.0366	9606.ENSP00000160382,9606.ENSP00000266037,9606.ENSP00000307208,9606.ENSP00000352463,9606.ENSP00000380888,9606.ENSP00000478754	ACTL6B,DOCK3,BPTF,TCF20,MED13,DDX6
HP:0011147	Typical absence seizure	5	50	0.9	0.36	0.0407	9606.ENSP00000300105,9606.ENSP00000353401,9606.ENSP00000365458,9606.ENSP00000379098,9606.ENSP00000386049	CACNG2,CUX1,HNRNPK,CAMK2B,MBD5
HP:0000078	Abnormality of the genital system	34	1358	0.3	0.35	0.0149	9606.ENSP00000160382,9606.ENSP00000262189,9606.ENSP00000262304,9606.ENSP00000265713,9606.ENSP00000266037,9606.ENSP00000290246,9606.ENSP00000297157,9606.ENSP00000301067,9606.ENSP00000306754,9606.ENSP00000307208,9606.ENSP00000310244,9606.ENSP00000317123,9606.ENSP00000321259,9606.ENSP00000323511,9606.ENSP00000328848,9606.ENSP00000340883,9606.ENSP00000351346,9606.ENSP00000352463,9606.ENSP00000352925,…	ACTL6B,KMT2C,PKD1,KAT6A,DOCK3,ELMO2,RP9,KMT2D,NEUROD2,BPTF,RASGRP1,SNRNP200,TALDO1,PNKP,RBM10,SMARCB1,VPS13B,TCF20,TRRAP,SMC3,SYNE1,GATAD2B,BUB3,KDM5C,HNRNPK,TCOF1,GBA2,SKI,NUMA1,MED13,NEDD4L,CNBP,DDX6,CTCF
HP:0005105	Abnormal nasal morphology	32	1245	0.31	0.35	0.0149	9606.ENSP00000160382,9606.ENSP00000230122,9606.ENSP00000260953,9606.ENSP00000265713,9606.ENSP00000266037,9606.ENSP00000297157,9606.ENSP00000301067,9606.ENSP00000306754,9606.ENSP00000307208,9606.ENSP00000309555,9606.ENSP00000317123,9606.ENSP00000321259,9606.ENSP00000323511,9606.ENSP00000328848,9606.ENSP00000338673,9606.ENSP00000340883,9606.ENSP00000351346,9606.ENSP00000352463,9606.ENSP00000352925,…	ACTL6B,ZBTB24,METTL5,KAT6A,DOCK3,RP9,KMT2D,NEUROD2,BPTF,HCFC1,SNRNP200,TALDO1,PNKP,RBM10,CDK10,SMARCB1,VPS13B,TCF20,TRRAP,ZNF148,SMC3,GATAD2B,BUB3,KDM5C,HNRNPK,TCOF1,SKI,QRICH1,MED13,MBD5,DDX6,CTCF
HP:0002977	Aplasia/Hypoplasia involving the central nervous system	37	1534	0.28	0.35	0.0151	9606.ENSP00000160382,9606.ENSP00000240185,9606.ENSP00000260953,9606.ENSP00000261250,9606.ENSP00000262189,9606.ENSP00000265713,9606.ENSP00000266037,9606.ENSP00000300105,9606.ENSP00000301067,9606.ENSP00000302640,9606.ENSP00000306754,9606.ENSP00000307208,9606.ENSP00000309555,9606.ENSP00000323511,9606.ENSP00000328848,9606.ENSP00000338673,9606.ENSP00000340883,9606.ENSP00000351346,9606.ENSP00000352463,…	ACTL6B,TARDBP,METTL5,C12orf4,KMT2C,KAT6A,DOCK3,CACNG2,KMT2D,UBTF,NEUROD2,BPTF,HCFC1,PNKP,RBM10,CDK10,SMARCB1,VPS13B,TCF20,TRRAP,CUX1,ZNF148,SMC3,GATAD2B,BUB3,KDM5C,HNRNPK,GBA2,SKI,QRICH1,CAMK2B,MED13,NEDD4L,NBEA,MBD5,DDX6,CTCF
HP:0001155	Abnormality of the hand	33	1312	0.3	0.35	0.0165	9606.ENSP00000160382,9606.ENSP00000160827,9606.ENSP00000262189,9606.ENSP00000265713,9606.ENSP00000266037,9606.ENSP00000301067,9606.ENSP00000306754,9606.ENSP00000307208,9606.ENSP00000309555,9606.ENSP00000310244,9606.ENSP00000323511,9606.ENSP00000328848,9606.ENSP00000338673,9606.ENSP00000340883,9606.ENSP00000351346,9606.ENSP00000352463,9606.ENSP00000352925,9606.ENSP00000354720,9606.ENSP00000354791,…	ACTL6B,KIF22,KMT2C,KAT6A,DOCK3,KMT2D,NEUROD2,BPTF,HCFC1,RASGRP1,PNKP,RBM10,CDK10,SMARCB1,VPS13B,TCF20,TRRAP,SMC3,DCTN1,SYNE1,GATAD2B,BUB3,KDM5C,HNRNPK,SKI,QRICH1,MED13,MBD5,TIA1,PLEKHG5,DDX6,HNRNPDL,CTCF
HP:0000032	Abnormality of male external genitalia	26	933	0.34	0.35	0.0176	9606.ENSP00000160382,9606.ENSP00000265713,9606.ENSP00000266037,9606.ENSP00000297157,9606.ENSP00000301067,9606.ENSP00000306754,9606.ENSP00000307208,9606.ENSP00000317123,9606.ENSP00000323511,9606.ENSP00000328848,9606.ENSP00000340883,9606.ENSP00000351346,9606.ENSP00000352463,9606.ENSP00000352925,9606.ENSP00000354720,9606.ENSP00000356224,9606.ENSP00000357644,9606.ENSP00000364550,9606.ENSP00000365458,…	ACTL6B,KAT6A,DOCK3,RP9,KMT2D,NEUROD2,BPTF,SNRNP200,PNKP,RBM10,SMARCB1,VPS13B,TCF20,TRRAP,SMC3,SYNE1,GATAD2B,KDM5C,HNRNPK,TCOF1,GBA2,SKI,MED13,NEDD4L,DDX6,CTCF
HP:0020045	Esodeviation	9	170	0.62	0.35	0.0328	9606.ENSP00000160382,9606.ENSP00000265713,9606.ENSP00000266037,9606.ENSP00000306754,9606.ENSP00000307208,9606.ENSP00000352463,9606.ENSP00000380888,9606.ENSP00000386049,9606.ENSP00000478754	ACTL6B,KAT6A,DOCK3,NEUROD2,BPTF,TCF20,MED13,MBD5,DDX6
EFO:0006941	Grip strength measurement	7	105	0.72	0.35	0.0361	9606.ENSP00000262304,9606.ENSP00000263934,9606.ENSP00000282605,9606.ENSP00000307208,9606.ENSP00000365201,9606.ENSP00000436864,9606.ENSP00000482032	PKD1,KIF1B,JADE2,BPTF,PRRC2A,CELF1,IP6K1
HP:0001250	Seizure	38	1607	0.27	0.34	0.017	9606.ENSP00000160382,9606.ENSP00000160827,9606.ENSP00000228606,9606.ENSP00000260953,9606.ENSP00000261250,9606.ENSP00000262189,9606.ENSP00000265713,9606.ENSP00000266037,9606.ENSP00000280772,9606.ENSP00000288139,9606.ENSP00000290246,9606.ENSP00000300105,9606.ENSP00000301067,9606.ENSP00000302640,9606.ENSP00000306754,9606.ENSP00000307208,9606.ENSP00000309555,9606.ENSP00000310244,9606.ENSP00000323511,…	ACTL6B,KIF22,CYP27B1,METTL5,C12orf4,KMT2C,KAT6A,DOCK3,ANK3,CACNA1D,ELMO2,CACNG2,KMT2D,UBTF,NEUROD2,BPTF,HCFC1,RASGRP1,PNKP,RBM10,CDK10,SMARCB1,VPS13B,TCF20,TRRAP,CUX1,SMC3,GATAD2B,BUB3,KDM5C,HNRNPK,CAMK2B,MED13,NEDD4L,NBEA,MBD5,CACNB4,DDX6
HP:0000035	Abnormal testis morphology	23	793	0.36	0.34	0.022	9606.ENSP00000160382,9606.ENSP00000265713,9606.ENSP00000266037,9606.ENSP00000297157,9606.ENSP00000301067,9606.ENSP00000307208,9606.ENSP00000317123,9606.ENSP00000328848,9606.ENSP00000340883,9606.ENSP00000351346,9606.ENSP00000352463,9606.ENSP00000352925,9606.ENSP00000354720,9606.ENSP00000356224,9606.ENSP00000364550,9606.ENSP00000365458,9606.ENSP00000367028,9606.ENSP00000367343,9606.ENSP00000367797,…	ACTL6B,KAT6A,DOCK3,RP9,KMT2D,BPTF,SNRNP200,RBM10,SMARCB1,VPS13B,TCF20,TRRAP,SMC3,SYNE1,KDM5C,HNRNPK,TCOF1,GBA2,SKI,MED13,NEDD4L,DDX6,CTCF
HP:0000422	Abnormal nasal bridge morphology	25	897	0.34	0.34	0.022	9606.ENSP00000160382,9606.ENSP00000230122,9606.ENSP00000265713,9606.ENSP00000266037,9606.ENSP00000297157,9606.ENSP00000301067,9606.ENSP00000306754,9606.ENSP00000307208,9606.ENSP00000309555,9606.ENSP00000317123,9606.ENSP00000321259,9606.ENSP00000323511,9606.ENSP00000328848,9606.ENSP00000338673,9606.ENSP00000340883,9606.ENSP00000351346,9606.ENSP00000352463,9606.ENSP00000352925,9606.ENSP00000354720,…	ACTL6B,ZBTB24,KAT6A,DOCK3,RP9,KMT2D,NEUROD2,BPTF,HCFC1,SNRNP200,TALDO1,PNKP,RBM10,CDK10,SMARCB1,VPS13B,TCF20,TRRAP,SMC3,GATAD2B,KDM5C,HNRNPK,TCOF1,MED13,DDX6
HP:0001288	Gait disturbance	26	951	0.33	0.34	0.022	9606.ENSP00000160382,9606.ENSP00000228606,9606.ENSP00000261250,9606.ENSP00000263934,9606.ENSP00000265713,9606.ENSP00000266037,9606.ENSP00000302640,9606.ENSP00000306754,9606.ENSP00000307208,9606.ENSP00000328848,9606.ENSP00000338673,9606.ENSP00000340883,9606.ENSP00000352463,9606.ENSP00000354791,9606.ENSP00000356224,9606.ENSP00000364550,9606.ENSP00000365458,9606.ENSP00000367343,9606.ENSP00000368007,…	ACTL6B,CYP27B1,C12orf4,KIF1B,KAT6A,DOCK3,UBTF,NEUROD2,BPTF,RBM10,CDK10,SMARCB1,TCF20,DCTN1,SYNE1,KDM5C,HNRNPK,GBA2,TMEM240,QRICH1,CAMK2B,MED13,NBEA,TIA1,PLEKHG5,DDX6
HP:0000486	Strabismus	25	903	0.34	0.34	0.0228	9606.ENSP00000160382,9606.ENSP00000160827,9606.ENSP00000260953,9606.ENSP00000265713,9606.ENSP00000266037,9606.ENSP00000301067,9606.ENSP00000306754,9606.ENSP00000307208,9606.ENSP00000323511,9606.ENSP00000340883,9606.ENSP00000351346,9606.ENSP00000352463,9606.ENSP00000354720,9606.ENSP00000356224,9606.ENSP00000357644,9606.ENSP00000364550,9606.ENSP00000367028,9606.ENSP00000367797,9606.ENSP00000368007,…	ACTL6B,KIF22,METTL5,KAT6A,DOCK3,KMT2D,NEUROD2,BPTF,PNKP,SMARCB1,VPS13B,TCF20,SMC3,SYNE1,GATAD2B,KDM5C,TCOF1,SKI,TMEM240,CAMK2B,MED13,NEDD4L,MBD5,DDX6,CTCF
HP:0200006	Slanting of the palpebral fissure	19	599	0.4	0.34	0.0251	9606.ENSP00000160382,9606.ENSP00000260953,9606.ENSP00000266037,9606.ENSP00000307208,9606.ENSP00000309555,9606.ENSP00000338673,9606.ENSP00000351346,9606.ENSP00000352463,9606.ENSP00000352925,9606.ENSP00000353863,9606.ENSP00000357644,9606.ENSP00000357858,9606.ENSP00000364550,9606.ENSP00000365458,9606.ENSP00000367028,9606.ENSP00000367797,9606.ENSP00000378830,9606.ENSP00000380888,9606.ENSP00000478754	ACTL6B,METTL5,DOCK3,BPTF,HCFC1,CDK10,VPS13B,TCF20,TRRAP,ZNF148,GATAD2B,BUB3,KDM5C,HNRNPK,TCOF1,SKI,QRICH1,MED13,DDX6
HP:0000736	Short attention span	14	371	0.47	0.34	0.0297	9606.ENSP00000160382,9606.ENSP00000260953,9606.ENSP00000261250,9606.ENSP00000266037,9606.ENSP00000307208,9606.ENSP00000309555,9606.ENSP00000323511,9606.ENSP00000352463,9606.ENSP00000354720,9606.ENSP00000356224,9606.ENSP00000380888,9606.ENSP00000383295,9606.ENSP00000386049,9606.ENSP00000478754	ACTL6B,METTL5,C12orf4,DOCK3,BPTF,HCFC1,PNKP,TCF20,SMC3,SYNE1,MED13,NBEA,MBD5,DDX6
HP:0004209	Clinodactyly of the 5th finger	12	292	0.51	0.34	0.034	9606.ENSP00000160382,9606.ENSP00000266037,9606.ENSP00000307208,9606.ENSP00000351346,9606.ENSP00000352463,9606.ENSP00000352925,9606.ENSP00000354720,9606.ENSP00000357858,9606.ENSP00000378830,9606.ENSP00000380888,9606.ENSP00000478754,9606.ENSP00000494538	ACTL6B,DOCK3,BPTF,VPS13B,TCF20,TRRAP,SMC3,BUB3,QRICH1,MED13,DDX6,CTCF
HP:0001385	Hip dysplasia	8	140	0.65	0.34	0.038	9606.ENSP00000160382,9606.ENSP00000266037,9606.ENSP00000307208,9606.ENSP00000352463,9606.ENSP00000354720,9606.ENSP00000365458,9606.ENSP00000380888,9606.ENSP00000478754	ACTL6B,DOCK3,BPTF,TCF20,SMC3,HNRNPK,MED13,DDX6
HP:0012373	Abnormal eye physiology	51	2405	0.22	0.33	0.0171	9606.ENSP00000160382,9606.ENSP00000160827,9606.ENSP00000240185,9606.ENSP00000260953,9606.ENSP00000261250,9606.ENSP00000262189,9606.ENSP00000265713,9606.ENSP00000266037,9606.ENSP00000280772,9606.ENSP00000288139,9606.ENSP00000290246,9606.ENSP00000297157,9606.ENSP00000299413,9606.ENSP00000300105,9606.ENSP00000301067,9606.ENSP00000306754,9606.ENSP00000307208,9606.ENSP00000310244,9606.ENSP00000317123,…	ACTL6B,KIF22,TARDBP,METTL5,C12orf4,KMT2C,KAT6A,DOCK3,ANK3,CACNA1D,ELMO2,RP9,TRIM44,CACNG2,KMT2D,NEUROD2,BPTF,RASGRP1,SNRNP200,PNKP,RBM10,SMARCB1,VPS13B,TCF20,TRRAP,CUX1,ZNF148,SMC3,DCTN1,SYNE1,GATAD2B,BUB3,KDM5C,HNRNPK,CNNM4,TCOF1,GBA2,SKI,TMEM240,QRICH1,CAMK2B,MED13,NEDD4L,NBEA,MBD5,CDK12,GRAMD1B,CACNB4,FRY,DDX6,CTCF
HP:0000492	Abnormal eyelid morphology	28	1058	0.32	0.33	0.0214	9606.ENSP00000160382,9606.ENSP00000230122,9606.ENSP00000260953,9606.ENSP00000261250,9606.ENSP00000262189,9606.ENSP00000265713,9606.ENSP00000266037,9606.ENSP00000301067,9606.ENSP00000307208,9606.ENSP00000309555,9606.ENSP00000328848,9606.ENSP00000338673,9606.ENSP00000340883,9606.ENSP00000351346,9606.ENSP00000352463,9606.ENSP00000352925,9606.ENSP00000353863,9606.ENSP00000354720,9606.ENSP00000357644,…	ACTL6B,ZBTB24,METTL5,C12orf4,KMT2C,KAT6A,DOCK3,KMT2D,BPTF,HCFC1,RBM10,CDK10,SMARCB1,VPS13B,TCF20,TRRAP,ZNF148,SMC3,GATAD2B,BUB3,KDM5C,HNRNPK,TCOF1,SKI,QRICH1,MED13,DDX6,CTCF
HP:0001671	Abnormal cardiac septum morphology	18	556	0.41	0.33	0.0279	9606.ENSP00000260953,9606.ENSP00000265713,9606.ENSP00000288139,9606.ENSP00000301067,9606.ENSP00000306754,9606.ENSP00000321259,9606.ENSP00000323511,9606.ENSP00000328848,9606.ENSP00000338673,9606.ENSP00000340883,9606.ENSP00000351346,9606.ENSP00000352925,9606.ENSP00000354720,9606.ENSP00000356224,9606.ENSP00000357858,9606.ENSP00000365458,9606.ENSP00000478754,9606.ENSP00000494538	METTL5,KAT6A,CACNA1D,KMT2D,NEUROD2,TALDO1,PNKP,RBM10,CDK10,SMARCB1,VPS13B,TRRAP,SMC3,SYNE1,BUB3,HNRNPK,DDX6,CTCF
EFO:0008328	Chronotype measurement	13	334	0.49	0.33	0.0337	9606.ENSP00000266037,9606.ENSP00000280772,9606.ENSP00000301067,9606.ENSP00000331103,9606.ENSP00000352463,9606.ENSP00000353401,9606.ENSP00000362748,9606.ENSP00000385169,9606.ENSP00000404121,9606.ENSP00000405388,9606.ENSP00000415682,9606.ENSP00000417659,9606.ENSP00000449270	DOCK3,ANK3,KMT2D,IP6K2,TCF20,CUX1,TET1,R3HDM2,ILF3,CA10,RNF10,PPM1L,COPZ1
HP:0009179	Deviation of the 5th finger	12	293	0.51	0.33	0.0345	9606.ENSP00000160382,9606.ENSP00000266037,9606.ENSP00000307208,9606.ENSP00000351346,9606.ENSP00000352463,9606.ENSP00000352925,9606.ENSP00000354720,9606.ENSP00000357858,9606.ENSP00000378830,9606.ENSP00000380888,9606.ENSP00000478754,9606.ENSP00000494538	ACTL6B,DOCK3,BPTF,VPS13B,TCF20,TRRAP,SMC3,BUB3,QRICH1,MED13,DDX6,CTCF
HP:0000574	Thick eyebrow	7	112	0.69	0.33	0.0473	9606.ENSP00000262189,9606.ENSP00000328848,9606.ENSP00000340883,9606.ENSP00000351346,9606.ENSP00000354720,9606.ENSP00000386049,9606.ENSP00000494538	KMT2C,RBM10,SMARCB1,VPS13B,SMC3,MBD5,CTCF
HP:0100022	Abnormality of movement	40	1758	0.25	0.32	0.022	9606.ENSP00000160382,9606.ENSP00000228606,9606.ENSP00000240185,9606.ENSP00000260953,9606.ENSP00000261250,9606.ENSP00000263934,9606.ENSP00000265713,9606.ENSP00000266037,9606.ENSP00000288139,9606.ENSP00000297157,9606.ENSP00000300105,9606.ENSP00000302640,9606.ENSP00000306754,9606.ENSP00000307208,9606.ENSP00000309555,9606.ENSP00000317123,9606.ENSP00000323511,9606.ENSP00000328848,9606.ENSP00000338673,…	ACTL6B,CYP27B1,TARDBP,METTL5,C12orf4,KIF1B,KAT6A,DOCK3,CACNA1D,RP9,CACNG2,UBTF,NEUROD2,BPTF,HCFC1,SNRNP200,PNKP,RBM10,CDK10,SMARCB1,TCF20,CUX1,DCTN1,SYNE1,GATAD2B,KDM5C,HNRNPK,TCOF1,GBA2,TMEM240,QRICH1,CAMK2B,MED13,NBEA,MBD5,TIA1,CACNB4,PLEKHG5,DDX6,HNRNPDL
HP:0002120	Cerebral cortical atrophy	11	259	0.52	0.32	0.0413	9606.ENSP00000160382,9606.ENSP00000266037,9606.ENSP00000301067,9606.ENSP00000302640,9606.ENSP00000307208,9606.ENSP00000352463,9606.ENSP00000352925,9606.ENSP00000354720,9606.ENSP00000367343,9606.ENSP00000380888,9606.ENSP00000478754	ACTL6B,DOCK3,KMT2D,UBTF,BPTF,TCF20,TRRAP,SMC3,GBA2,MED13,DDX6
HP:0001844	Abnormality of the hallux	9	182	0.59	0.32	0.045	9606.ENSP00000160382,9606.ENSP00000265713,9606.ENSP00000266037,9606.ENSP00000307208,9606.ENSP00000332164,9606.ENSP00000352463,9606.ENSP00000380888,9606.ENSP00000478754,9606.ENSP00000494538	ACTL6B,KAT6A,DOCK3,BPTF,SLIT3,TCF20,MED13,DDX6,CTCF
HP:0002817	Abnormality of the upper limb	34	1426	0.27	0.31	0.0276	9606.ENSP00000160382,9606.ENSP00000160827,9606.ENSP00000228606,9606.ENSP00000262189,9606.ENSP00000265713,9606.ENSP00000266037,9606.ENSP00000301067,9606.ENSP00000306754,9606.ENSP00000307208,9606.ENSP00000309555,9606.ENSP00000310244,9606.ENSP00000323511,9606.ENSP00000328848,9606.ENSP00000338673,9606.ENSP00000340883,9606.ENSP00000351346,9606.ENSP00000352463,9606.ENSP00000352925,9606.ENSP00000354720,…	ACTL6B,KIF22,CYP27B1,KMT2C,KAT6A,DOCK3,KMT2D,NEUROD2,BPTF,HCFC1,RASGRP1,PNKP,RBM10,CDK10,SMARCB1,VPS13B,TCF20,TRRAP,SMC3,DCTN1,SYNE1,GATAD2B,BUB3,KDM5C,HNRNPK,SKI,QRICH1,MED13,MBD5,TIA1,PLEKHG5,DDX6,HNRNPDL,CTCF
HP:0001999	Abnormal facial shape	26	978	0.32	0.31	0.0297	9606.ENSP00000160382,9606.ENSP00000160827,9606.ENSP00000230122,9606.ENSP00000261250,9606.ENSP00000262189,9606.ENSP00000265713,9606.ENSP00000266037,9606.ENSP00000290246,9606.ENSP00000300105,9606.ENSP00000307208,9606.ENSP00000321259,9606.ENSP00000338673,9606.ENSP00000340883,9606.ENSP00000352463,9606.ENSP00000353401,9606.ENSP00000353863,9606.ENSP00000354720,9606.ENSP00000357858,9606.ENSP00000365458,…	ACTL6B,KIF22,ZBTB24,C12orf4,KMT2C,KAT6A,DOCK3,ELMO2,CACNG2,BPTF,TALDO1,CDK10,SMARCB1,TCF20,CUX1,ZNF148,SMC3,BUB3,HNRNPK,TCOF1,CAMK2B,MED13,NEDD4L,MBD5,DDX6,CTCF
HP:0001167	Abnormality of finger	26	980	0.32	0.31	0.0303	9606.ENSP00000160382,9606.ENSP00000160827,9606.ENSP00000262189,9606.ENSP00000265713,9606.ENSP00000266037,9606.ENSP00000301067,9606.ENSP00000306754,9606.ENSP00000307208,9606.ENSP00000309555,9606.ENSP00000310244,9606.ENSP00000323511,9606.ENSP00000328848,9606.ENSP00000340883,9606.ENSP00000351346,9606.ENSP00000352463,9606.ENSP00000352925,9606.ENSP00000354720,9606.ENSP00000356224,9606.ENSP00000357644,…	ACTL6B,KIF22,KMT2C,KAT6A,DOCK3,KMT2D,NEUROD2,BPTF,HCFC1,RASGRP1,PNKP,RBM10,SMARCB1,VPS13B,TCF20,TRRAP,SMC3,SYNE1,GATAD2B,BUB3,KDM5C,SKI,QRICH1,MED13,DDX6,CTCF
HP:0000290	Abnormality of the forehead	25	926	0.33	0.31	0.0305	9606.ENSP00000160382,9606.ENSP00000228606,9606.ENSP00000260953,9606.ENSP00000265713,9606.ENSP00000266037,9606.ENSP00000306754,9606.ENSP00000307208,9606.ENSP00000323511,9606.ENSP00000328848,9606.ENSP00000340883,9606.ENSP00000351346,9606.ENSP00000352463,9606.ENSP00000352925,9606.ENSP00000353863,9606.ENSP00000354720,9606.ENSP00000357644,9606.ENSP00000357858,9606.ENSP00000364550,9606.ENSP00000365458,…	ACTL6B,CYP27B1,METTL5,KAT6A,DOCK3,NEUROD2,BPTF,PNKP,RBM10,SMARCB1,VPS13B,TCF20,TRRAP,ZNF148,SMC3,GATAD2B,BUB3,KDM5C,HNRNPK,TCOF1,SKI,MED13,MBD5,DDX6,CTCF
HP:0004322	Short stature	29	1152	0.3	0.31	0.0317	9606.ENSP00000160382,9606.ENSP00000160827,9606.ENSP00000228606,9606.ENSP00000230122,9606.ENSP00000260953,9606.ENSP00000262189,9606.ENSP00000265713,9606.ENSP00000266037,9606.ENSP00000290246,9606.ENSP00000300105,9606.ENSP00000301067,9606.ENSP00000307208,9606.ENSP00000309555,9606.ENSP00000338673,9606.ENSP00000340883,9606.ENSP00000351346,9606.ENSP00000352463,9606.ENSP00000352925,9606.ENSP00000353401,…	ACTL6B,KIF22,CYP27B1,ZBTB24,METTL5,KMT2C,KAT6A,DOCK3,ELMO2,CACNG2,KMT2D,BPTF,HCFC1,CDK10,SMARCB1,VPS13B,TCF20,TRRAP,CUX1,ZNF148,SMC3,BUB3,KDM5C,QRICH1,CAMK2B,MED13,MBD5,DDX6,CTCF
HP:0009115	Aplasia/hypoplasia involving the skeleton	26	985	0.32	0.31	0.0319	9606.ENSP00000160382,9606.ENSP00000160827,9606.ENSP00000230122,9606.ENSP00000265713,9606.ENSP00000266037,9606.ENSP00000301067,9606.ENSP00000306754,9606.ENSP00000307208,9606.ENSP00000309555,9606.ENSP00000323511,9606.ENSP00000328848,9606.ENSP00000338673,9606.ENSP00000340883,9606.ENSP00000351346,9606.ENSP00000352463,9606.ENSP00000352925,9606.ENSP00000354720,9606.ENSP00000357644,9606.ENSP00000357858,…	ACTL6B,KIF22,ZBTB24,KAT6A,DOCK3,KMT2D,NEUROD2,BPTF,HCFC1,PNKP,RBM10,CDK10,SMARCB1,VPS13B,TCF20,TRRAP,SMC3,GATAD2B,BUB3,KDM5C,TCOF1,SKI,MED13,NEDD4L,MBD5,DDX6
HP:0001270	Motor delay	20	673	0.37	0.31	0.0341	9606.ENSP00000160382,9606.ENSP00000228606,9606.ENSP00000230122,9606.ENSP00000261250,9606.ENSP00000262189,9606.ENSP00000266037,9606.ENSP00000306754,9606.ENSP00000307208,9606.ENSP00000323511,9606.ENSP00000351346,9606.ENSP00000352463,9606.ENSP00000352925,9606.ENSP00000353863,9606.ENSP00000356224,9606.ENSP00000365458,9606.ENSP00000378830,9606.ENSP00000380888,9606.ENSP00000383295,9606.ENSP00000386049,…	ACTL6B,CYP27B1,ZBTB24,C12orf4,KMT2C,DOCK3,NEUROD2,BPTF,PNKP,VPS13B,TCF20,TRRAP,ZNF148,SYNE1,HNRNPK,QRICH1,MED13,NBEA,MBD5,DDX6
HP:0001256	Intellectual disability, mild	13	351	0.47	0.31	0.0456	9606.ENSP00000160382,9606.ENSP00000261250,9606.ENSP00000266037,9606.ENSP00000280772,9606.ENSP00000300105,9606.ENSP00000307208,9606.ENSP00000352463,9606.ENSP00000353401,9606.ENSP00000367343,9606.ENSP00000379098,9606.ENSP00000380888,9606.ENSP00000386049,9606.ENSP00000478754	ACTL6B,C12orf4,DOCK3,ANK3,CACNG2,BPTF,TCF20,CUX1,GBA2,CAMK2B,MED13,MBD5,DDX6
HP:0007359	Focal-onset seizure	11	265	0.51	0.31	0.0473	9606.ENSP00000261250,9606.ENSP00000288139,9606.ENSP00000300105,9606.ENSP00000306754,9606.ENSP00000323511,9606.ENSP00000340883,9606.ENSP00000353401,9606.ENSP00000379098,9606.ENSP00000383199,9606.ENSP00000383295,9606.ENSP00000386049	C12orf4,CACNA1D,CACNG2,NEUROD2,PNKP,SMARCB1,CUX1,CAMK2B,NEDD4L,NBEA,MBD5
HP:0020219	Motor seizure	12	309	0.49	0.31	0.0474	9606.ENSP00000160382,9606.ENSP00000261250,9606.ENSP00000288139,9606.ENSP00000300105,9606.ENSP00000306754,9606.ENSP00000323511,9606.ENSP00000353401,9606.ENSP00000379098,9606.ENSP00000380888,9606.ENSP00000383295,9606.ENSP00000386049,9606.ENSP00000438949	ACTL6B,C12orf4,CACNA1D,CACNG2,NEUROD2,PNKP,CUX1,CAMK2B,MED13,NBEA,MBD5,CACNB4
HP:0000540	Hypermetropia	9	186	0.58	0.31	0.0486	9606.ENSP00000262189,9606.ENSP00000353863,9606.ENSP00000356224,9606.ENSP00000357644,9606.ENSP00000364550,9606.ENSP00000365458,9606.ENSP00000386049,9606.ENSP00000478754,9606.ENSP00000494538	KMT2C,ZNF148,SYNE1,GATAD2B,KDM5C,HNRNPK,MBD5,DDX6,CTCF
HP:0002060	Abnormal cerebral morphology	40	1786	0.25	0.3	0.0278	9606.ENSP00000160382,9606.ENSP00000240185,9606.ENSP00000260953,9606.ENSP00000261250,9606.ENSP00000262189,9606.ENSP00000265713,9606.ENSP00000266037,9606.ENSP00000300105,9606.ENSP00000301067,9606.ENSP00000302640,9606.ENSP00000306754,9606.ENSP00000307208,9606.ENSP00000309555,9606.ENSP00000323511,9606.ENSP00000328848,9606.ENSP00000338673,9606.ENSP00000340883,9606.ENSP00000351346,9606.ENSP00000352463,…	ACTL6B,TARDBP,METTL5,C12orf4,KMT2C,KAT6A,DOCK3,CACNG2,KMT2D,UBTF,NEUROD2,BPTF,HCFC1,PNKP,RBM10,CDK10,SMARCB1,VPS13B,TCF20,TRRAP,CUX1,ZNF148,SMC3,SYNE1,GATAD2B,BUB3,KDM5C,HNRNPK,GBA2,SKI,QRICH1,CAMK2B,MED13,NEDD4L,NBEA,MBD5,TIA1,ILF3,DDX6,CTCF
EFO:0004306	Erythrocyte indices	37	1616	0.26	0.3	0.0305	9606.ENSP00000160382,9606.ENSP00000219431,9606.ENSP00000220849,9606.ENSP00000259021,9606.ENSP00000261537,9606.ENSP00000263934,9606.ENSP00000264279,9606.ENSP00000266070,9606.ENSP00000302640,9606.ENSP00000317985,9606.ENSP00000336783,9606.ENSP00000339484,9606.ENSP00000351346,9606.ENSP00000352925,9606.ENSP00000354522,9606.ENSP00000357644,9606.ENSP00000361473,9606.ENSP00000362931,9606.ENSP00000365694,…	ACTL6B,MPG,EIF3E,KAT7,MIB1,KIF1B,NOP58,DIDO1,UBTF,ROCK2,TNRC6C,ZFAND4,VPS13B,TRRAP,TOP1,GATAD2B,KDM4A,SRPK1,PPP1R10,XRN2,MED13,DOT1L,RPRD1A,R3HDM2,MBD5,AAK1,SESN1,ZC3H18,ZNF827,KDM2A,CDC27,COPZ1,MAPKAPK5,PARP6,CSNK1G1,CTCF,AP3D1
HP:0004325	Decreased body weight	31	1274	0.28	0.3	0.0337	9606.ENSP00000160382,9606.ENSP00000160827,9606.ENSP00000228606,9606.ENSP00000260953,9606.ENSP00000262189,9606.ENSP00000263934,9606.ENSP00000266037,9606.ENSP00000290246,9606.ENSP00000301067,9606.ENSP00000302640,9606.ENSP00000306754,9606.ENSP00000307208,9606.ENSP00000309555,9606.ENSP00000310244,9606.ENSP00000321259,9606.ENSP00000323511,9606.ENSP00000328848,9606.ENSP00000338673,9606.ENSP00000340883,…	ACTL6B,KIF22,CYP27B1,METTL5,KMT2C,KIF1B,DOCK3,ELMO2,KMT2D,UBTF,NEUROD2,BPTF,HCFC1,RASGRP1,TALDO1,PNKP,RBM10,CDK10,SMARCB1,VPS13B,TCF20,SMC3,DCTN1,SYNE1,TCOF1,SKI,NUMA1,MED13,MBD5,DDX6,CTCF
HP:0030669	Abnormal ocular adnexa morphology	30	1218	0.29	0.3	0.034	9606.ENSP00000160382,9606.ENSP00000230122,9606.ENSP00000260953,9606.ENSP00000261250,9606.ENSP00000262189,9606.ENSP00000265713,9606.ENSP00000266037,9606.ENSP00000301067,9606.ENSP00000307208,9606.ENSP00000309555,9606.ENSP00000321259,9606.ENSP00000328848,9606.ENSP00000338673,9606.ENSP00000340883,9606.ENSP00000351346,9606.ENSP00000352463,9606.ENSP00000352925,9606.ENSP00000353863,9606.ENSP00000354720,…	ACTL6B,ZBTB24,METTL5,C12orf4,KMT2C,KAT6A,DOCK3,KMT2D,BPTF,HCFC1,TALDO1,RBM10,CDK10,SMARCB1,VPS13B,TCF20,TRRAP,ZNF148,SMC3,GATAD2B,BUB3,KDM5C,HNRNPK,TCOF1,SKI,QRICH1,MED13,MBD5,DDX6,CTCF
HP:0011968	Feeding difficulties	25	947	0.32	0.3	0.0368	9606.ENSP00000160382,9606.ENSP00000261250,9606.ENSP00000265713,9606.ENSP00000266037,9606.ENSP00000300105,9606.ENSP00000301067,9606.ENSP00000302640,9606.ENSP00000307208,9606.ENSP00000321259,9606.ENSP00000340883,9606.ENSP00000351346,9606.ENSP00000352463,9606.ENSP00000352925,9606.ENSP00000353401,9606.ENSP00000353863,9606.ENSP00000354720,9606.ENSP00000357644,9606.ENSP00000365458,9606.ENSP00000367797,…	ACTL6B,C12orf4,KAT6A,DOCK3,CACNG2,KMT2D,UBTF,BPTF,TALDO1,SMARCB1,VPS13B,TCF20,TRRAP,CUX1,ZNF148,SMC3,GATAD2B,HNRNPK,SKI,QRICH1,CAMK2B,MED13,MBD5,DDX6,CTCF
HP:0000750	Delayed speech and language development	22	790	0.34	0.3	0.0395	9606.ENSP00000160382,9606.ENSP00000260953,9606.ENSP00000261250,9606.ENSP00000262189,9606.ENSP00000265713,9606.ENSP00000266037,9606.ENSP00000280772,9606.ENSP00000302640,9606.ENSP00000307208,9606.ENSP00000309555,9606.ENSP00000338673,9606.ENSP00000340883,9606.ENSP00000352463,9606.ENSP00000352925,9606.ENSP00000364550,9606.ENSP00000378830,9606.ENSP00000379098,9606.ENSP00000380888,9606.ENSP00000383199,…	ACTL6B,METTL5,C12orf4,KMT2C,KAT6A,DOCK3,ANK3,UBTF,BPTF,HCFC1,CDK10,SMARCB1,TCF20,TRRAP,KDM5C,QRICH1,CAMK2B,MED13,NEDD4L,NBEA,DDX6,CTCF
HP:0004207	Abnormal 5th finger morphology	14	396	0.44	0.3	0.045	9606.ENSP00000160382,9606.ENSP00000266037,9606.ENSP00000301067,9606.ENSP00000307208,9606.ENSP00000340883,9606.ENSP00000351346,9606.ENSP00000352463,9606.ENSP00000352925,9606.ENSP00000354720,9606.ENSP00000357858,9606.ENSP00000378830,9606.ENSP00000380888,9606.ENSP00000478754,9606.ENSP00000494538	ACTL6B,DOCK3,KMT2D,BPTF,SMARCB1,VPS13B,TCF20,TRRAP,SMC3,BUB3,QRICH1,MED13,DDX6,CTCF
HP:0000286	Epicanthus	15	447	0.42	0.3	0.0474	9606.ENSP00000160382,9606.ENSP00000230122,9606.ENSP00000261250,9606.ENSP00000265713,9606.ENSP00000266037,9606.ENSP00000307208,9606.ENSP00000338673,9606.ENSP00000352463,9606.ENSP00000352925,9606.ENSP00000353863,9606.ENSP00000357644,9606.ENSP00000357858,9606.ENSP00000380888,9606.ENSP00000478754,9606.ENSP00000494538	ACTL6B,ZBTB24,C12orf4,KAT6A,DOCK3,BPTF,CDK10,TCF20,TRRAP,ZNF148,GATAD2B,BUB3,MED13,DDX6,CTCF
HP:0012758	Neurodevelopmental delay	42	1926	0.24	0.29	0.0319	9606.ENSP00000160382,9606.ENSP00000228606,9606.ENSP00000230122,9606.ENSP00000260953,9606.ENSP00000261250,9606.ENSP00000262189,9606.ENSP00000265713,9606.ENSP00000266037,9606.ENSP00000280772,9606.ENSP00000288139,9606.ENSP00000301067,9606.ENSP00000302640,9606.ENSP00000306754,9606.ENSP00000307208,9606.ENSP00000309555,9606.ENSP00000321259,9606.ENSP00000323511,9606.ENSP00000328848,9606.ENSP00000338673,…	ACTL6B,CYP27B1,ZBTB24,METTL5,C12orf4,KMT2C,KAT6A,DOCK3,ANK3,CACNA1D,KMT2D,UBTF,NEUROD2,BPTF,HCFC1,TALDO1,PNKP,RBM10,CDK10,SMARCB1,VPS13B,TCF20,TRRAP,CUX1,ZNF148,SMC3,SYNE1,GATAD2B,BUB3,KDM5C,HNRNPK,TCOF1,SKI,TMEM240,QRICH1,CAMK2B,MED13,NEDD4L,NBEA,MBD5,DDX6,CTCF
HP:0001507	Growth abnormality	46	2182	0.22	0.29	0.0332	9606.ENSP00000160382,9606.ENSP00000160827,9606.ENSP00000228606,9606.ENSP00000230122,9606.ENSP00000260953,9606.ENSP00000262189,9606.ENSP00000263934,9606.ENSP00000265713,9606.ENSP00000266037,9606.ENSP00000280772,9606.ENSP00000290246,9606.ENSP00000297157,9606.ENSP00000300105,9606.ENSP00000301067,9606.ENSP00000302640,9606.ENSP00000306754,9606.ENSP00000307208,9606.ENSP00000309555,9606.ENSP00000310244,…	ACTL6B,KIF22,CYP27B1,ZBTB24,METTL5,KMT2C,KIF1B,KAT6A,DOCK3,ANK3,ELMO2,RP9,CACNG2,KMT2D,UBTF,NEUROD2,BPTF,HCFC1,RASGRP1,SNRNP200,TALDO1,PNKP,RBM10,CDK10,SMARCB1,VPS13B,TCF20,TRRAP,CUX1,ZNF148,SMC3,DCTN1,SYNE1,GATAD2B,BUB3,KDM5C,HNRNPK,TCOF1,SKI,NUMA1,QRICH1,CAMK2B,MED13,MBD5,DDX6,CTCF
HP:0002813	Abnormality of limb bone morphology	34	1459	0.26	0.29	0.0358	9606.ENSP00000160382,9606.ENSP00000160827,9606.ENSP00000228606,9606.ENSP00000262189,9606.ENSP00000263934,9606.ENSP00000265713,9606.ENSP00000266037,9606.ENSP00000301067,9606.ENSP00000306754,9606.ENSP00000307208,9606.ENSP00000309555,9606.ENSP00000310244,9606.ENSP00000323511,9606.ENSP00000328848,9606.ENSP00000332164,9606.ENSP00000338673,9606.ENSP00000340883,9606.ENSP00000351346,9606.ENSP00000352463,…	ACTL6B,KIF22,CYP27B1,KMT2C,KIF1B,KAT6A,DOCK3,KMT2D,NEUROD2,BPTF,HCFC1,RASGRP1,PNKP,RBM10,SLIT3,CDK10,SMARCB1,VPS13B,TCF20,TRRAP,SMC3,SYNE1,GATAD2B,BUB3,KDM5C,HNRNPK,SKI,QRICH1,MED13,NEDD4L,MBD5,PLEKHG5,DDX6,CTCF
HP:0000366	Abnormality of the nose	34	1470	0.26	0.29	0.0392	9606.ENSP00000160382,9606.ENSP00000230122,9606.ENSP00000260953,9606.ENSP00000265713,9606.ENSP00000266037,9606.ENSP00000288139,9606.ENSP00000297157,9606.ENSP00000301067,9606.ENSP00000306754,9606.ENSP00000307208,9606.ENSP00000309555,9606.ENSP00000317123,9606.ENSP00000321259,9606.ENSP00000323511,9606.ENSP00000328848,9606.ENSP00000338673,9606.ENSP00000340883,9606.ENSP00000351346,9606.ENSP00000352463,…	ACTL6B,ZBTB24,METTL5,KAT6A,DOCK3,CACNA1D,RP9,KMT2D,NEUROD2,BPTF,HCFC1,SNRNP200,TALDO1,PNKP,RBM10,CDK10,SMARCB1,VPS13B,TCF20,TRRAP,ZNF148,SMC3,GATAD2B,BUB3,KDM5C,HNRNPK,TCOF1,SKI,NUMA1,QRICH1,MED13,MBD5,DDX6,CTCF
HP:0007367	Atrophy/Degeneration affecting the central nervous system	21	744	0.35	0.29	0.0438	9606.ENSP00000160382,9606.ENSP00000240185,9606.ENSP00000261250,9606.ENSP00000266037,9606.ENSP00000300105,9606.ENSP00000301067,9606.ENSP00000302640,9606.ENSP00000306754,9606.ENSP00000307208,9606.ENSP00000323511,9606.ENSP00000352463,9606.ENSP00000352925,9606.ENSP00000353401,9606.ENSP00000354720,9606.ENSP00000356224,9606.ENSP00000367343,9606.ENSP00000379098,9606.ENSP00000380888,9606.ENSP00000386049,…	ACTL6B,TARDBP,C12orf4,DOCK3,CACNG2,KMT2D,UBTF,NEUROD2,BPTF,PNKP,TCF20,TRRAP,CUX1,SMC3,SYNE1,GBA2,CAMK2B,MED13,MBD5,TIA1,DDX6
HP:0007370	Aplasia/Hypoplasia of the corpus callosum	20	698	0.35	0.29	0.0473	9606.ENSP00000160382,9606.ENSP00000260953,9606.ENSP00000261250,9606.ENSP00000262189,9606.ENSP00000300105,9606.ENSP00000302640,9606.ENSP00000306754,9606.ENSP00000323511,9606.ENSP00000338673,9606.ENSP00000340883,9606.ENSP00000352925,9606.ENSP00000353401,9606.ENSP00000353863,9606.ENSP00000357858,9606.ENSP00000365458,9606.ENSP00000367343,9606.ENSP00000379098,9606.ENSP00000383199,9606.ENSP00000386049,…	ACTL6B,METTL5,C12orf4,KMT2C,CACNG2,UBTF,NEUROD2,PNKP,CDK10,SMARCB1,TRRAP,CUX1,ZNF148,BUB3,HNRNPK,GBA2,CAMK2B,NEDD4L,MBD5,DDX6
HP:0040069	Abnormal lower limb bone morphology	19	648	0.36	0.29	0.0474	9606.ENSP00000160382,9606.ENSP00000160827,9606.ENSP00000228606,9606.ENSP00000265713,9606.ENSP00000266037,9606.ENSP00000306754,9606.ENSP00000307208,9606.ENSP00000323511,9606.ENSP00000328848,9606.ENSP00000351346,9606.ENSP00000352463,9606.ENSP00000352925,9606.ENSP00000354720,9606.ENSP00000364550,9606.ENSP00000367797,9606.ENSP00000380888,9606.ENSP00000386049,9606.ENSP00000478754,9606.ENSP00000494538	ACTL6B,KIF22,CYP27B1,KAT6A,DOCK3,NEUROD2,BPTF,PNKP,RBM10,VPS13B,TCF20,TRRAP,SMC3,KDM5C,SKI,MED13,MBD5,DDX6,CTCF
HP:0012759	Neurodevelopmental abnormality	48	2323	0.21	0.28	0.0358	9606.ENSP00000160382,9606.ENSP00000228606,9606.ENSP00000230122,9606.ENSP00000240185,9606.ENSP00000260953,9606.ENSP00000261250,9606.ENSP00000262189,9606.ENSP00000265713,9606.ENSP00000266037,9606.ENSP00000280772,9606.ENSP00000288139,9606.ENSP00000290246,9606.ENSP00000297157,9606.ENSP00000300105,9606.ENSP00000301067,9606.ENSP00000302640,9606.ENSP00000306754,9606.ENSP00000307208,9606.ENSP00000309555,…	ACTL6B,CYP27B1,ZBTB24,TARDBP,METTL5,C12orf4,KMT2C,KAT6A,DOCK3,ANK3,CACNA1D,ELMO2,RP9,CACNG2,KMT2D,UBTF,NEUROD2,BPTF,HCFC1,SNRNP200,TALDO1,PNKP,RBM10,CDK10,SMARCB1,VPS13B,TCF20,TRRAP,CUX1,ZNF148,SMC3,SYNE1,GATAD2B,BUB3,KDM5C,HNRNPK,TCOF1,GBA2,SKI,TMEM240,QRICH1,CAMK2B,MED13,NEDD4L,NBEA,MBD5,DDX6,CTCF
HP:0000377	Abnormal pinna morphology	26	1019	0.3	0.28	0.0447	9606.ENSP00000160382,9606.ENSP00000230122,9606.ENSP00000260953,9606.ENSP00000262189,9606.ENSP00000265713,9606.ENSP00000266037,9606.ENSP00000301067,9606.ENSP00000307208,9606.ENSP00000321259,9606.ENSP00000328848,9606.ENSP00000338673,9606.ENSP00000351346,9606.ENSP00000352463,9606.ENSP00000352925,9606.ENSP00000353863,9606.ENSP00000354720,9606.ENSP00000357858,9606.ENSP00000364550,9606.ENSP00000365458,…	ACTL6B,ZBTB24,METTL5,KMT2C,KAT6A,DOCK3,KMT2D,BPTF,TALDO1,RBM10,CDK10,VPS13B,TCF20,TRRAP,ZNF148,SMC3,BUB3,KDM5C,HNRNPK,TCOF1,SKI,QRICH1,MED13,MBD5,DDX6,CTCF
HP:0000002	Abnormality of body height	30	1253	0.28	0.28	0.0465	9606.ENSP00000160382,9606.ENSP00000160827,9606.ENSP00000228606,9606.ENSP00000230122,9606.ENSP00000260953,9606.ENSP00000262189,9606.ENSP00000265713,9606.ENSP00000266037,9606.ENSP00000290246,9606.ENSP00000300105,9606.ENSP00000301067,9606.ENSP00000307208,9606.ENSP00000309555,9606.ENSP00000338673,9606.ENSP00000340883,9606.ENSP00000351346,9606.ENSP00000352463,9606.ENSP00000352925,9606.ENSP00000353401,…	ACTL6B,KIF22,CYP27B1,ZBTB24,METTL5,KMT2C,KAT6A,DOCK3,ELMO2,CACNG2,KMT2D,BPTF,HCFC1,CDK10,SMARCB1,VPS13B,TCF20,TRRAP,CUX1,ZNF148,SMC3,BUB3,KDM5C,HNRNPK,QRICH1,CAMK2B,MED13,MBD5,DDX6,CTCF
HP:0025015	Abnormal vascular morphology	26	1027	0.3	0.28	0.0474	9606.ENSP00000160382,9606.ENSP00000262304,9606.ENSP00000263934,9606.ENSP00000265713,9606.ENSP00000266037,9606.ENSP00000288139,9606.ENSP00000301067,9606.ENSP00000307208,9606.ENSP00000310244,9606.ENSP00000321259,9606.ENSP00000328848,9606.ENSP00000340883,9606.ENSP00000352463,9606.ENSP00000352925,9606.ENSP00000353863,9606.ENSP00000354720,9606.ENSP00000357858,9606.ENSP00000365458,9606.ENSP00000367028,…	ACTL6B,PKD1,KIF1B,KAT6A,DOCK3,CACNA1D,KMT2D,BPTF,RASGRP1,TALDO1,RBM10,SMARCB1,TCF20,TRRAP,ZNF148,SMC3,BUB3,HNRNPK,TCOF1,SKI,QRICH1,MED13,NEDD4L,ILF3,DDX6,CTCF
HP:0000315	Abnormality of the orbital region	31	1319	0.27	0.27	0.0484	9606.ENSP00000160382,9606.ENSP00000230122,9606.ENSP00000260953,9606.ENSP00000261250,9606.ENSP00000262189,9606.ENSP00000263934,9606.ENSP00000265713,9606.ENSP00000266037,9606.ENSP00000301067,9606.ENSP00000307208,9606.ENSP00000309555,9606.ENSP00000321259,9606.ENSP00000328848,9606.ENSP00000338673,9606.ENSP00000340883,9606.ENSP00000351346,9606.ENSP00000352463,9606.ENSP00000352925,9606.ENSP00000353863,…	ACTL6B,ZBTB24,METTL5,C12orf4,KMT2C,KIF1B,KAT6A,DOCK3,KMT2D,BPTF,HCFC1,TALDO1,RBM10,CDK10,SMARCB1,VPS13B,TCF20,TRRAP,ZNF148,SMC3,GATAD2B,BUB3,KDM5C,HNRNPK,TCOF1,SKI,QRICH1,MED13,MBD5,DDX6,CTCF
HP:0001263	Global developmental delay	35	1559	0.25	0.27	0.0486	9606.ENSP00000160382,9606.ENSP00000230122,9606.ENSP00000260953,9606.ENSP00000261250,9606.ENSP00000262189,9606.ENSP00000265713,9606.ENSP00000266037,9606.ENSP00000288139,9606.ENSP00000301067,9606.ENSP00000302640,9606.ENSP00000306754,9606.ENSP00000307208,9606.ENSP00000309555,9606.ENSP00000321259,9606.ENSP00000323511,9606.ENSP00000328848,9606.ENSP00000338673,9606.ENSP00000340883,9606.ENSP00000351346,…	ACTL6B,ZBTB24,METTL5,C12orf4,KMT2C,KAT6A,DOCK3,CACNA1D,KMT2D,UBTF,NEUROD2,BPTF,HCFC1,TALDO1,PNKP,RBM10,CDK10,SMARCB1,VPS13B,TCF20,TRRAP,CUX1,ZNF148,SMC3,GATAD2B,BUB3,HNRNPK,TCOF1,SKI,TMEM240,MED13,NEDD4L,NBEA,DDX6,CTCF
HP:0000478	Abnormality of the eye	56	2876	0.19	0.26	0.0447	9606.ENSP00000160382,9606.ENSP00000160827,9606.ENSP00000230122,9606.ENSP00000240185,9606.ENSP00000260953,9606.ENSP00000261250,9606.ENSP00000262189,9606.ENSP00000263934,9606.ENSP00000265713,9606.ENSP00000266037,9606.ENSP00000280772,9606.ENSP00000288139,9606.ENSP00000290246,9606.ENSP00000297157,9606.ENSP00000299413,9606.ENSP00000300105,9606.ENSP00000301067,9606.ENSP00000306754,9606.ENSP00000307208,…	ACTL6B,KIF22,ZBTB24,TARDBP,METTL5,C12orf4,KMT2C,KIF1B,KAT6A,DOCK3,ANK3,CACNA1D,ELMO2,RP9,TRIM44,CACNG2,KMT2D,NEUROD2,BPTF,RASGRP1,SNRNP200,PNKP,RBM10,CDK10,SMARCB1,VPS13B,TCF20,TRRAP,CUX1,ZNF148,SMC3,DCTN1,SYNE1,GATAD2B,BUB3,KDM5C,HNRNPK,CNNM4,TCOF1,GBA2,SKI,TMEM240,QRICH1,CAMK2B,MED13,NEDD4L,NBEA,MBD5,CDK12,GRAMD1B,CNBP,CACNB4,FRY,DDX6,HNRNPDL,CTCF
